# Supplementary material for: Optimal experimental design for efficient toxicity testing in microphysiological systems: A bone marrow application
Source: Front Pharmacol. 2023 Mar 31;14:1142581. doi: 10.3389/fphar.2023.1142581 (PMC10103791; doi:10.3389/fphar.2023.1142581)
Supplement: Supplementary file 2 [file DataSheet1.zip]

Archive with 473 entries (375 files):
- Data package/.lintr
- Data package/.Rhistory
- Data package/.Rproj.user/
- Data package/.Rproj.user/0159B6CC/
- Data package/.Rproj.user/0159B6CC/bibliography-index/
- Data package/.Rproj.user/0159B6CC/ctx/
- Data package/.Rproj.user/0159B6CC/explorer-cache/
- Data package/.Rproj.user/0159B6CC/pcs/
- Data package/.Rproj.user/0159B6CC/pcs/files-pane.pper
- Data package/.Rproj.user/0159B6CC/pcs/source-pane.pper
- Data package/.Rproj.user/0159B6CC/pcs/windowlayoutstate.pper
- Data package/.Rproj.user/0159B6CC/pcs/workbench-pane.pper
- Data package/.Rproj.user/0159B6CC/presentation/
- Data package/.Rproj.user/0159B6CC/profiles-cache/
- Data package/.Rproj.user/0159B6CC/rmd-outputs
- Data package/.Rproj.user/0159B6CC/saved_source_markers
- Data package/.Rproj.user/0159B6CC/sources/
- Data package/.Rproj.user/0159B6CC/sources/per/
- Data package/.Rproj.user/0159B6CC/sources/per/t/
- Data package/.Rproj.user/0159B6CC/sources/per/u/
- Data package/.Rproj.user/0159B6CC/sources/prop/
- Data package/.Rproj.user/0159B6CC/sources/prop/01930E42
- Data package/.Rproj.user/0159B6CC/sources/prop/02B61946
- Data package/.Rproj.user/0159B6CC/sources/prop/031BFC65
- Data package/.Rproj.user/0159B6CC/sources/prop/1B402EAC
- Data package/.Rproj.user/0159B6CC/sources/prop/3BC5FCA8
- Data package/.Rproj.user/0159B6CC/sources/prop/421AB246
- Data package/.Rproj.user/0159B6CC/sources/prop/973AA5B3
- Data package/.Rproj.user/0159B6CC/sources/prop/9E24D370
- Data package/.Rproj.user/0159B6CC/sources/prop/9ED9B48F
- Data package/.Rproj.user/0159B6CC/sources/prop/BF809244
- Data package/.Rproj.user/0159B6CC/sources/prop/D243E563
- Data package/.Rproj.user/0159B6CC/sources/prop/D967CC25
- Data package/.Rproj.user/0159B6CC/sources/prop/E6E6CF24
- Data package/.Rproj.user/0159B6CC/sources/prop/E94FCD74
- Data package/.Rproj.user/0159B6CC/sources/prop/INDEX
- Data package/.Rproj.user/0159B6CC/sources/session-2D1306F1/
- Data package/.Rproj.user/0159B6CC/sources/session-2D1306F1/153FA9A7
- Data package/.Rproj.user/0159B6CC/sources/session-2D1306F1/153FA9A7-contents
- Data package/.Rproj.user/0159B6CC/sources/session-2D1306F1/5435EBBA
- Data package/.Rproj.user/0159B6CC/sources/session-2D1306F1/5435EBBA-contents
- Data package/.Rproj.user/0159B6CC/sources/session-2D1306F1/5CE0D838
- Data package/.Rproj.user/0159B6CC/sources/session-2D1306F1/5CE0D838-contents
- Data package/.Rproj.user/0159B6CC/sources/session-2D1306F1/DB44A82C-contents
- Data package/.Rproj.user/0159B6CC/sources/session-2D1306F1/E8C23D21
- Data package/.Rproj.user/0159B6CC/sources/session-2D1306F1/E8C23D21-contents
- Data package/.Rproj.user/0159B6CC/sources/session-2D1306F1/F06E176C
- Data package/.Rproj.user/0159B6CC/sources/session-2D1306F1/F06E176C-contents
- Data package/.Rproj.user/0159B6CC/sources/session-2D1306F1/FAC7D95B
- Data package/.Rproj.user/0159B6CC/sources/session-2D1306F1/FAC7D95B-contents
- Data package/.Rproj.user/0159B6CC/sources/session-2D1306F1/lock_file
- Data package/.Rproj.user/0159B6CC/tutorial/
- Data package/.Rproj.user/0159B6CC/viewer-cache/
- Data package/.Rproj.user/shared/
- Data package/.Rproj.user/shared/notebooks/
- Data package/.Rproj.user/shared/notebooks/5D4B4DB9-mixedModel_PAPER_BM2/
- Data package/.Rproj.user/shared/notebooks/5D4B4DB9-mixedModel_PAPER_BM2/1/
- Data package/.Rproj.user/shared/notebooks/5D4B4DB9-mixedModel_PAPER_BM2/1/0159B6CC38F7EAC2/
- Data package/.Rproj.user/shared/notebooks/5D4B4DB9-mixedModel_PAPER_BM2/1/0159B6CC38F7EAC2/chunks.json
- Data package/.Rproj.user/shared/notebooks/5D4B4DB9-mixedModel_PAPER_BM2/1/0159B6CC3913247C/
- Data package/.Rproj.user/shared/notebooks/5D4B4DB9-mixedModel_PAPER_BM2/1/0159B6CC3913247C/chunks.json
- Data package/.Rproj.user/shared/notebooks/5D4B4DB9-mixedModel_PAPER_BM2/1/0159B6CC8E8D811E/
- Data package/.Rproj.user/shared/notebooks/5D4B4DB9-mixedModel_PAPER_BM2/1/0159B6CC8E8D811E/chunks.json
- Data package/.Rproj.user/shared/notebooks/5D4B4DB9-mixedModel_PAPER_BM2/1/s/
- Data package/.Rproj.user/shared/notebooks/5D4B4DB9-mixedModel_PAPER_BM2/1/s/c244p22cynkv7/
- Data package/.Rproj.user/shared/notebooks/5D4B4DB9-mixedModel_PAPER_BM2/1/s/c244p22cynkv7/00000f.csv
- Data package/.Rproj.user/shared/notebooks/5D4B4DB9-mixedModel_PAPER_BM2/1/s/c2eyxrzl2yj8m/
- Data package/.Rproj.user/shared/notebooks/5D4B4DB9-mixedModel_PAPER_BM2/1/s/c2eyxrzl2yj8m/00000f.csv
- Data package/.Rproj.user/shared/notebooks/5D4B4DB9-mixedModel_PAPER_BM2/1/s/chunks.json
- Data package/.Rproj.user/shared/notebooks/5D4B4DB9-mixedModel_PAPER_BM2/1/s/cmqdnqx2moemq/
- Data package/.Rproj.user/shared/notebooks/5D4B4DB9-mixedModel_PAPER_BM2/1/s/cmqdnqx2moemq/00000f.csv
- Data package/.Rproj.user/shared/notebooks/5D4B4DB9-mixedModel_PAPER_BM2/1/s/cmqdnqx2moemq/000010.error
- Data package/.Rproj.user/shared/notebooks/5D4B4DB9-mixedModel_PAPER_BM2/1/s/cmqdnqx2moemq/000011.metadata
- Data package/.Rproj.user/shared/notebooks/5D4B4DB9-mixedModel_PAPER_BM2/1/s/cmqdnqx2moemq/000011.png
- Data package/.Rproj.user/shared/notebooks/5D4B4DB9-mixedModel_PAPER_BM2/1/s/cmqdnqx2moemq/000012.metadata
- Data package/.Rproj.user/shared/notebooks/5D4B4DB9-mixedModel_PAPER_BM2/1/s/cmqdnqx2moemq/000012.png
- Data package/.Rproj.user/shared/notebooks/5D4B4DB9-mixedModel_PAPER_BM2/1/s/cmqdnqx2moemq/000013.metadata
- Data package/.Rproj.user/shared/notebooks/5D4B4DB9-mixedModel_PAPER_BM2/1/s/cmqdnqx2moemq/000013.png
- Data package/.Rproj.user/shared/notebooks/5D4B4DB9-mixedModel_PAPER_BM2/1/s/cmqdnqx2moemq/000014.metadata
- Data package/.Rproj.user/shared/notebooks/5D4B4DB9-mixedModel_PAPER_BM2/1/s/cmqdnqx2moemq/000014.png
- Data package/.Rproj.user/shared/notebooks/5D4B4DB9-mixedModel_PAPER_BM2/1/s/cmqdnqx2moemq/000015.metadata
- Data package/.Rproj.user/shared/notebooks/5D4B4DB9-mixedModel_PAPER_BM2/1/s/cmqdnqx2moemq/000015.png
- Data package/.Rproj.user/shared/notebooks/5D4B4DB9-mixedModel_PAPER_BM2/1/s/cmqdnqx2moemq/000016.metadata
- Data package/.Rproj.user/shared/notebooks/5D4B4DB9-mixedModel_PAPER_BM2/1/s/cmqdnqx2moemq/000016.png
- Data package/.Rproj.user/shared/notebooks/5D4B4DB9-mixedModel_PAPER_BM2/1/s/cmqdnqx2moemq/000017.metadata
- Data package/.Rproj.user/shared/notebooks/5D4B4DB9-mixedModel_PAPER_BM2/1/s/cmqdnqx2moemq/000017.png
- Data package/.Rproj.user/shared/notebooks/5D4B4DB9-mixedModel_PAPER_BM2/1/s/cmqdnqx2moemq/000018.metadata
- Data package/.Rproj.user/shared/notebooks/5D4B4DB9-mixedModel_PAPER_BM2/1/s/cmqdnqx2moemq/000018.png
- Data package/.Rproj.user/shared/notebooks/5D4B4DB9-mixedModel_PAPER_BM2/1/s/cmqdnqx2moemq/000019.metadata
- Data package/.Rproj.user/shared/notebooks/5D4B4DB9-mixedModel_PAPER_BM2/1/s/cmqdnqx2moemq/000019.png
- Data package/.Rproj.user/shared/notebooks/5D4B4DB9-mixedModel_PAPER_BM2/1/s/cmqdnqx2moemq/00001a.metadata
- Data package/.Rproj.user/shared/notebooks/5D4B4DB9-mixedModel_PAPER_BM2/1/s/cmqdnqx2moemq/00001a.png
- Data package/.Rproj.user/shared/notebooks/5D4B4DB9-mixedModel_PAPER_BM2/1/s/cmqdnqx2moemq/00001b.metadata
- Data package/.Rproj.user/shared/notebooks/5D4B4DB9-mixedModel_PAPER_BM2/1/s/cmqdnqx2moemq/00001b.png
- Data package/.Rproj.user/shared/notebooks/5D4B4DB9-mixedModel_PAPER_BM2/1/s/cmqdnqx2moemq/00001c.metadata
- Data package/.Rproj.user/shared/notebooks/5D4B4DB9-mixedModel_PAPER_BM2/1/s/cmqdnqx2moemq/00001c.png
- Data package/.Rproj.user/shared/notebooks/5D4B4DB9-mixedModel_PAPER_BM2/1/s/cmqdnqx2moemq/00001d.metadata
- Data package/.Rproj.user/shared/notebooks/5D4B4DB9-mixedModel_PAPER_BM2/1/s/cmqdnqx2moemq/00001d.png
- Data package/.Rproj.user/shared/notebooks/5D4B4DB9-mixedModel_PAPER_BM2/1/s/csetup_chunk/
- Data package/.Rproj.user/shared/notebooks/5D4B4DB9-mixedModel_PAPER_BM2/1/s/csetup_chunk/000019.csv
- Data package/.Rproj.user/shared/notebooks/5D4B4DB9-mixedModel_PAPER_BM2/1/s/cyzzextnz0dav/
- Data package/.Rproj.user/shared/notebooks/5D4B4DB9-mixedModel_PAPER_BM2/1/s/cyzzextnz0dav/000011.csv
- Data package/.Rproj.user/shared/notebooks/75F650F9-mixedModel_plot_PAPER_BM-3/
- Data package/.Rproj.user/shared/notebooks/75F650F9-mixedModel_plot_PAPER_BM-3/1/
- Data package/.Rproj.user/shared/notebooks/75F650F9-mixedModel_plot_PAPER_BM-3/1/0159B6CC2D1306F1/
- Data package/.Rproj.user/shared/notebooks/75F650F9-mixedModel_plot_PAPER_BM-3/1/0159B6CC2D1306F1/chunks.json
- Data package/.Rproj.user/shared/notebooks/75F650F9-mixedModel_plot_PAPER_BM-3/1/0159B6CC38F7EAC2/
- Data package/.Rproj.user/shared/notebooks/75F650F9-mixedModel_plot_PAPER_BM-3/1/0159B6CC38F7EAC2/chunks.json
- Data package/.Rproj.user/shared/notebooks/75F650F9-mixedModel_plot_PAPER_BM-3/1/0159B6CCE330D001/
- Data package/.Rproj.user/shared/notebooks/75F650F9-mixedModel_plot_PAPER_BM-3/1/0159B6CCE330D001/chunks.json
- Data package/.Rproj.user/shared/notebooks/75F650F9-mixedModel_plot_PAPER_BM-3/1/s/
- Data package/.Rproj.user/shared/notebooks/75F650F9-mixedModel_plot_PAPER_BM-3/1/s/c22dj7yb3x4x3/
- Data package/.Rproj.user/shared/notebooks/75F650F9-mixedModel_plot_PAPER_BM-3/1/s/c22dj7yb3x4x3/00000f.csv
- Data package/.Rproj.user/shared/notebooks/75F650F9-mixedModel_plot_PAPER_BM-3/1/s/c22dj7yb3x4x3/000010.metadata
- Data package/.Rproj.user/shared/notebooks/75F650F9-mixedModel_plot_PAPER_BM-3/1/s/c22dj7yb3x4x3/000010.png
- Data package/.Rproj.user/shared/notebooks/75F650F9-mixedModel_plot_PAPER_BM-3/1/s/c8ylkpl4lkvdq/
- Data package/.Rproj.user/shared/notebooks/75F650F9-mixedModel_plot_PAPER_BM-3/1/s/c8ylkpl4lkvdq/00000f.csv
- Data package/.Rproj.user/shared/notebooks/75F650F9-mixedModel_plot_PAPER_BM-3/1/s/cbec5widti7ah/
- Data package/.Rproj.user/shared/notebooks/75F650F9-mixedModel_plot_PAPER_BM-3/1/s/cbec5widti7ah/00000f.csv
- Data package/.Rproj.user/shared/notebooks/75F650F9-mixedModel_plot_PAPER_BM-3/1/s/cbec5widti7ah/000010.metadata
- Data package/.Rproj.user/shared/notebooks/75F650F9-mixedModel_plot_PAPER_BM-3/1/s/cbec5widti7ah/000010.png
- Data package/.Rproj.user/shared/notebooks/75F650F9-mixedModel_plot_PAPER_BM-3/1/s/cbvdzvf5ugi8o/
- Data package/.Rproj.user/shared/notebooks/75F650F9-mixedModel_plot_PAPER_BM-3/1/s/cbvdzvf5ugi8o/00000f.csv
- Data package/.Rproj.user/shared/notebooks/75F650F9-mixedModel_plot_PAPER_BM-3/1/s/cbvdzvf5ugi8o/000010.metadata
- Data package/.Rproj.user/shared/notebooks/75F650F9-mixedModel_plot_PAPER_BM-3/1/s/cbvdzvf5ugi8o/000010.png
- Data package/.Rproj.user/shared/notebooks/75F650F9-mixedModel_plot_PAPER_BM-3/1/s/chunks.json
- Data package/.Rproj.user/shared/notebooks/75F650F9-mixedModel_plot_PAPER_BM-3/1/s/chyzj6l9b158q/
- Data package/.Rproj.user/shared/notebooks/75F650F9-mixedModel_plot_PAPER_BM-3/1/s/chyzj6l9b158q/00000f.csv
- Data package/.Rproj.user/shared/notebooks/75F650F9-mixedModel_plot_PAPER_BM-3/1/s/ci42x01umpq7u/
- Data package/.Rproj.user/shared/notebooks/75F650F9-mixedModel_plot_PAPER_BM-3/1/s/ci42x01umpq7u/000011.csv
- Data package/.Rproj.user/shared/notebooks/75F650F9-mixedModel_plot_PAPER_BM-3/1/s/ci42x01umpq7u/000012.metadata
- Data package/.Rproj.user/shared/notebooks/75F650F9-mixedModel_plot_PAPER_BM-3/1/s/ci42x01umpq7u/000012.png
- Data package/.Rproj.user/shared/notebooks/75F650F9-mixedModel_plot_PAPER_BM-3/1/s/co3w8ij6r937s/
- Data package/.Rproj.user/shared/notebooks/75F650F9-mixedModel_plot_PAPER_BM-3/1/s/co3w8ij6r937s/00000f.csv
- Data package/.Rproj.user/shared/notebooks/75F650F9-mixedModel_plot_PAPER_BM-3/1/s/co3w8ij6r937s/000010.metadata
- Data package/.Rproj.user/shared/notebooks/75F650F9-mixedModel_plot_PAPER_BM-3/1/s/co3w8ij6r937s/000010.png
- Data package/.Rproj.user/shared/notebooks/75F650F9-mixedModel_plot_PAPER_BM-3/1/s/cowh5axx9hw6w/
- Data package/.Rproj.user/shared/notebooks/75F650F9-mixedModel_plot_PAPER_BM-3/1/s/cowh5axx9hw6w/00000f.csv
- Data package/.Rproj.user/shared/notebooks/75F650F9-mixedModel_plot_PAPER_BM-3/1/s/cpzi8dldde41s/
- Data package/.Rproj.user/shared/notebooks/75F650F9-mixedModel_plot_PAPER_BM-3/1/s/cpzi8dldde41s/00000f.csv
- Data package/.Rproj.user/shared/notebooks/75F650F9-mixedModel_plot_PAPER_BM-3/1/s/cpzi8dldde41s/000010.metadata
- Data package/.Rproj.user/shared/notebooks/75F650F9-mixedModel_plot_PAPER_BM-3/1/s/cpzi8dldde41s/000010.png
- Data package/.Rproj.user/shared/notebooks/75F650F9-mixedModel_plot_PAPER_BM-3/1/s/cr1j79uexie4w/
- Data package/.Rproj.user/shared/notebooks/75F650F9-mixedModel_plot_PAPER_BM-3/1/s/cr1j79uexie4w/00000f.csv
- Data package/.Rproj.user/shared/notebooks/75F650F9-mixedModel_plot_PAPER_BM-3/1/s/cr1j79uexie4w/000010.metadata
- Data package/.Rproj.user/shared/notebooks/75F650F9-mixedModel_plot_PAPER_BM-3/1/s/cr1j79uexie4w/000010.png
- Data package/.Rproj.user/shared/notebooks/75F650F9-mixedModel_plot_PAPER_BM-3/1/s/csetup_chunk/
- Data package/.Rproj.user/shared/notebooks/75F650F9-mixedModel_plot_PAPER_BM-3/1/s/csetup_chunk/000011.csv
- Data package/.Rproj.user/shared/notebooks/75F650F9-mixedModel_plot_PAPER_BM-3/1/s/cuit56tavi08j/
- Data package/.Rproj.user/shared/notebooks/75F650F9-mixedModel_plot_PAPER_BM-3/1/s/cuit56tavi08j/00000f.csv
- Data package/.Rproj.user/shared/notebooks/75F650F9-mixedModel_plot_PAPER_BM-3/1/s/cuqszqnr618ak/
- Data package/.Rproj.user/shared/notebooks/75F650F9-mixedModel_plot_PAPER_BM-3/1/s/cuqszqnr618ak/00000f.csv
- Data package/.Rproj.user/shared/notebooks/75F650F9-mixedModel_plot_PAPER_BM-3/1/s/cuqszqnr618ak/000010.metadata
- Data package/.Rproj.user/shared/notebooks/75F650F9-mixedModel_plot_PAPER_BM-3/1/s/cuqszqnr618ak/000010.png
- Data package/.Rproj.user/shared/notebooks/75F650F9-mixedModel_plot_PAPER_BM-3/1/s/cuwidjv3f1l3r/
- Data package/.Rproj.user/shared/notebooks/75F650F9-mixedModel_plot_PAPER_BM-3/1/s/cuwidjv3f1l3r/00000f.csv
- Data package/.Rproj.user/shared/notebooks/75F650F9-mixedModel_plot_PAPER_BM-3/1/s/cw4nl782wwrlq/
- Data package/.Rproj.user/shared/notebooks/75F650F9-mixedModel_plot_PAPER_BM-3/1/s/cw4nl782wwrlq/00000f.csv
- Data package/.Rproj.user/shared/notebooks/75F650F9-mixedModel_plot_PAPER_BM-3/1/s/cw4nl782wwrlq/000010.metadata
- Data package/.Rproj.user/shared/notebooks/75F650F9-mixedModel_plot_PAPER_BM-3/1/s/cw4nl782wwrlq/000010.png
- Data package/.Rproj.user/shared/notebooks/75F650F9-mixedModel_plot_PAPER_BM-3/1/s/cx8ktbuuvnyb6/
- Data package/.Rproj.user/shared/notebooks/75F650F9-mixedModel_plot_PAPER_BM-3/1/s/cx8ktbuuvnyb6/00000f.csv
- Data package/.Rproj.user/shared/notebooks/961B87BA-compare-PAPER-fig3_counts/
- Data package/.Rproj.user/shared/notebooks/961B87BA-compare-PAPER-fig3_counts/1/
- Data package/.Rproj.user/shared/notebooks/961B87BA-compare-PAPER-fig3_counts/1/0159B6CC38F7EAC2/
- Data package/.Rproj.user/shared/notebooks/961B87BA-compare-PAPER-fig3_counts/1/0159B6CC38F7EAC2/chunks.json
- Data package/.Rproj.user/shared/notebooks/961B87BA-compare-PAPER-fig3_counts/1/s/
- Data package/.Rproj.user/shared/notebooks/961B87BA-compare-PAPER-fig3_counts/1/s/c2ruv59umqw1l/
- Data package/.Rproj.user/shared/notebooks/961B87BA-compare-PAPER-fig3_counts/1/s/c2ruv59umqw1l/00000f.csv
- Data package/.Rproj.user/shared/notebooks/961B87BA-compare-PAPER-fig3_counts/1/s/c2vj2214otz0l/
- Data package/.Rproj.user/shared/notebooks/961B87BA-compare-PAPER-fig3_counts/1/s/c2vj2214otz0l/000025.csv
- Data package/.Rproj.user/shared/notebooks/961B87BA-compare-PAPER-fig3_counts/1/s/c2vj2214otz0l/000026.metadata
- Data package/.Rproj.user/shared/notebooks/961B87BA-compare-PAPER-fig3_counts/1/s/c2vj2214otz0l/000026.png
- Data package/.Rproj.user/shared/notebooks/961B87BA-compare-PAPER-fig3_counts/1/s/c2vj2214otz0l/000026.snapshot
- Data package/.Rproj.user/shared/notebooks/961B87BA-compare-PAPER-fig3_counts/1/s/c7cjfpwc4bflt/
- Data package/.Rproj.user/shared/notebooks/961B87BA-compare-PAPER-fig3_counts/1/s/c7cjfpwc4bflt/00000f.csv
- Data package/.Rproj.user/shared/notebooks/961B87BA-compare-PAPER-fig3_counts/1/s/cb6rh9b2952x2/
- Data package/.Rproj.user/shared/notebooks/961B87BA-compare-PAPER-fig3_counts/1/s/cb6rh9b2952x2/00000f.csv
- Data package/.Rproj.user/shared/notebooks/961B87BA-compare-PAPER-fig3_counts/1/s/cb6rh9b2952x2/000010.metadata
- Data package/.Rproj.user/shared/notebooks/961B87BA-compare-PAPER-fig3_counts/1/s/cb6rh9b2952x2/000010.png
- Data package/.Rproj.user/shared/notebooks/961B87BA-compare-PAPER-fig3_counts/1/s/cb6rh9b2952x2/000011.metadata
- Data package/.Rproj.user/shared/notebooks/961B87BA-compare-PAPER-fig3_counts/1/s/cb6rh9b2952x2/000011.png
- Data package/.Rproj.user/shared/notebooks/961B87BA-compare-PAPER-fig3_counts/1/s/cb6rh9b2952x2/000012.metadata
- Data package/.Rproj.user/shared/notebooks/961B87BA-compare-PAPER-fig3_counts/1/s/cb6rh9b2952x2/000012.png
- Data package/.Rproj.user/shared/notebooks/961B87BA-compare-PAPER-fig3_counts/1/s/cb6rh9b2952x2/000013.metadata
- Data package/.Rproj.user/shared/notebooks/961B87BA-compare-PAPER-fig3_counts/1/s/cb6rh9b2952x2/000013.png
- Data package/.Rproj.user/shared/notebooks/961B87BA-compare-PAPER-fig3_counts/1/s/cb6rh9b2952x2/000013.snapshot
- Data package/.Rproj.user/shared/notebooks/961B87BA-compare-PAPER-fig3_counts/1/s/cdtwcj3n8wqt6/
- Data package/.Rproj.user/shared/notebooks/961B87BA-compare-PAPER-fig3_counts/1/s/cdtwcj3n8wqt6/00002f.csv
- Data package/.Rproj.user/shared/notebooks/961B87BA-compare-PAPER-fig3_counts/1/s/cdtwcj3n8wqt6/000030.metadata
- Data package/.Rproj.user/shared/notebooks/961B87BA-compare-PAPER-fig3_counts/1/s/cdtwcj3n8wqt6/000030.png
- Data package/.Rproj.user/shared/notebooks/961B87BA-compare-PAPER-fig3_counts/1/s/cdtwcj3n8wqt6/000031.metadata
- Data package/.Rproj.user/shared/notebooks/961B87BA-compare-PAPER-fig3_counts/1/s/cdtwcj3n8wqt6/000031.png
- Data package/.Rproj.user/shared/notebooks/961B87BA-compare-PAPER-fig3_counts/1/s/cdtwcj3n8wqt6/000032.metadata
- Data package/.Rproj.user/shared/notebooks/961B87BA-compare-PAPER-fig3_counts/1/s/cdtwcj3n8wqt6/000032.png
- Data package/.Rproj.user/shared/notebooks/961B87BA-compare-PAPER-fig3_counts/1/s/cdtwcj3n8wqt6/000033.metadata
- Data package/.Rproj.user/shared/notebooks/961B87BA-compare-PAPER-fig3_counts/1/s/cdtwcj3n8wqt6/000033.png
- Data package/.Rproj.user/shared/notebooks/961B87BA-compare-PAPER-fig3_counts/1/s/chunks.json
- Data package/.Rproj.user/shared/notebooks/961B87BA-compare-PAPER-fig3_counts/1/s/ck6mtk58e853f/
- Data package/.Rproj.user/shared/notebooks/961B87BA-compare-PAPER-fig3_counts/1/s/ck6mtk58e853f/00000f.csv
- Data package/.Rproj.user/shared/notebooks/961B87BA-compare-PAPER-fig3_counts/1/s/ckew0fgvz43zp/
- Data package/.Rproj.user/shared/notebooks/961B87BA-compare-PAPER-fig3_counts/1/s/ckew0fgvz43zp/00000f.csv
- Data package/.Rproj.user/shared/notebooks/961B87BA-compare-PAPER-fig3_counts/1/s/ckew0fgvz43zp/000010.metadata
- Data package/.Rproj.user/shared/notebooks/961B87BA-compare-PAPER-fig3_counts/1/s/ckew0fgvz43zp/000010.png
- Data package/.Rproj.user/shared/notebooks/961B87BA-compare-PAPER-fig3_counts/1/s/ckew0fgvz43zp/000011.metadata
- Data package/.Rproj.user/shared/notebooks/961B87BA-compare-PAPER-fig3_counts/1/s/ckew0fgvz43zp/000011.png
- Data package/.Rproj.user/shared/notebooks/961B87BA-compare-PAPER-fig3_counts/1/s/ckew0fgvz43zp/000012.metadata
- Data package/.Rproj.user/shared/notebooks/961B87BA-compare-PAPER-fig3_counts/1/s/ckew0fgvz43zp/000012.png
- Data package/.Rproj.user/shared/notebooks/961B87BA-compare-PAPER-fig3_counts/1/s/ckew0fgvz43zp/000013.metadata
- Data package/.Rproj.user/shared/notebooks/961B87BA-compare-PAPER-fig3_counts/1/s/ckew0fgvz43zp/000013.png
- Data package/.Rproj.user/shared/notebooks/961B87BA-compare-PAPER-fig3_counts/1/s/ckew0fgvz43zp/000014.metadata
- Data package/.Rproj.user/shared/notebooks/961B87BA-compare-PAPER-fig3_counts/1/s/ckew0fgvz43zp/000014.png
- Data package/.Rproj.user/shared/notebooks/961B87BA-compare-PAPER-fig3_counts/1/s/ckew0fgvz43zp/000015.metadata
- Data package/.Rproj.user/shared/notebooks/961B87BA-compare-PAPER-fig3_counts/1/s/ckew0fgvz43zp/000015.png
- Data package/.Rproj.user/shared/notebooks/961B87BA-compare-PAPER-fig3_counts/1/s/ckew0fgvz43zp/000016.metadata
- Data package/.Rproj.user/shared/notebooks/961B87BA-compare-PAPER-fig3_counts/1/s/ckew0fgvz43zp/000016.png
- Data package/.Rproj.user/shared/notebooks/961B87BA-compare-PAPER-fig3_counts/1/s/ckew0fgvz43zp/000017.metadata
- Data package/.Rproj.user/shared/notebooks/961B87BA-compare-PAPER-fig3_counts/1/s/ckew0fgvz43zp/000017.png
- Data package/.Rproj.user/shared/notebooks/961B87BA-compare-PAPER-fig3_counts/1/s/ckew0fgvz43zp/000017.snapshot
- Data package/.Rproj.user/shared/notebooks/961B87BA-compare-PAPER-fig3_counts/1/s/coceco5yr1add/
- Data package/.Rproj.user/shared/notebooks/961B87BA-compare-PAPER-fig3_counts/1/s/coceco5yr1add/00000f.csv
- Data package/.Rproj.user/shared/notebooks/961B87BA-compare-PAPER-fig3_counts/1/s/coceco5yr1add/000010.metadata
- Data package/.Rproj.user/shared/notebooks/961B87BA-compare-PAPER-fig3_counts/1/s/coceco5yr1add/000010.png
- Data package/.Rproj.user/shared/notebooks/961B87BA-compare-PAPER-fig3_counts/1/s/coceco5yr1add/000011.metadata
- Data package/.Rproj.user/shared/notebooks/961B87BA-compare-PAPER-fig3_counts/1/s/coceco5yr1add/000011.png
- Data package/.Rproj.user/shared/notebooks/961B87BA-compare-PAPER-fig3_counts/1/s/coceco5yr1add/000012.metadata
- Data package/.Rproj.user/shared/notebooks/961B87BA-compare-PAPER-fig3_counts/1/s/coceco5yr1add/000012.png
- Data package/.Rproj.user/shared/notebooks/961B87BA-compare-PAPER-fig3_counts/1/s/coceco5yr1add/000013.metadata
- Data package/.Rproj.user/shared/notebooks/961B87BA-compare-PAPER-fig3_counts/1/s/coceco5yr1add/000013.png
- Data package/.Rproj.user/shared/notebooks/961B87BA-compare-PAPER-fig3_counts/1/s/coceco5yr1add/000013.snapshot
- Data package/.Rproj.user/shared/notebooks/961B87BA-compare-PAPER-fig3_counts/1/s/csetup_chunk/
- Data package/.Rproj.user/shared/notebooks/961B87BA-compare-PAPER-fig3_counts/1/s/csetup_chunk/00000f.csv
- Data package/.Rproj.user/shared/notebooks/961B87BA-compare-PAPER-fig3_counts/1/s/cui9xz5a0f9lu/
- Data package/.Rproj.user/shared/notebooks/961B87BA-compare-PAPER-fig3_counts/1/s/cui9xz5a0f9lu/00000f.csv
- Data package/.Rproj.user/shared/notebooks/961B87BA-compare-PAPER-fig3_counts/1/s/cui9xz5a0f9lu/000010.metadata
- Data package/.Rproj.user/shared/notebooks/961B87BA-compare-PAPER-fig3_counts/1/s/cui9xz5a0f9lu/000010.png
- Data package/.Rproj.user/shared/notebooks/961B87BA-compare-PAPER-fig3_counts/1/s/cui9xz5a0f9lu/000011.metadata
- Data package/.Rproj.user/shared/notebooks/961B87BA-compare-PAPER-fig3_counts/1/s/cui9xz5a0f9lu/000011.png
- Data package/.Rproj.user/shared/notebooks/961B87BA-compare-PAPER-fig3_counts/1/s/cui9xz5a0f9lu/000012.metadata
- Data package/.Rproj.user/shared/notebooks/961B87BA-compare-PAPER-fig3_counts/1/s/cui9xz5a0f9lu/000012.png
- Data package/.Rproj.user/shared/notebooks/961B87BA-compare-PAPER-fig3_counts/1/s/cui9xz5a0f9lu/000013.metadata
- Data package/.Rproj.user/shared/notebooks/961B87BA-compare-PAPER-fig3_counts/1/s/cui9xz5a0f9lu/000013.png
- Data package/.Rproj.user/shared/notebooks/961B87BA-compare-PAPER-fig3_counts/1/s/cui9xz5a0f9lu/000014.metadata
- Data package/.Rproj.user/shared/notebooks/961B87BA-compare-PAPER-fig3_counts/1/s/cui9xz5a0f9lu/000014.png
- Data package/.Rproj.user/shared/notebooks/961B87BA-compare-PAPER-fig3_counts/1/s/cui9xz5a0f9lu/000015.metadata
- Data package/.Rproj.user/shared/notebooks/961B87BA-compare-PAPER-fig3_counts/1/s/cui9xz5a0f9lu/000015.png
- Data package/.Rproj.user/shared/notebooks/961B87BA-compare-PAPER-fig3_counts/1/s/cui9xz5a0f9lu/000016.metadata
- Data package/.Rproj.user/shared/notebooks/961B87BA-compare-PAPER-fig3_counts/1/s/cui9xz5a0f9lu/000016.png
- Data package/.Rproj.user/shared/notebooks/961B87BA-compare-PAPER-fig3_counts/1/s/cui9xz5a0f9lu/000017.metadata
- Data package/.Rproj.user/shared/notebooks/961B87BA-compare-PAPER-fig3_counts/1/s/cui9xz5a0f9lu/000017.png
- Data package/.Rproj.user/shared/notebooks/961B87BA-compare-PAPER-fig3_counts/1/s/cui9xz5a0f9lu/000017.snapshot
- Data package/.Rproj.user/shared/notebooks/961B87BA-compare-PAPER-fig3_counts/1/s/cxjum4lhla9nr/
- Data package/.Rproj.user/shared/notebooks/961B87BA-compare-PAPER-fig3_counts/1/s/cxjum4lhla9nr/00000f.csv
- Data package/.Rproj.user/shared/notebooks/BE3DCC17-mixedModel_PAPER_BM1/
- Data package/.Rproj.user/shared/notebooks/BE3DCC17-mixedModel_PAPER_BM1/1/
- Data package/.Rproj.user/shared/notebooks/BE3DCC17-mixedModel_PAPER_BM1/1/s/
- Data package/.Rproj.user/shared/notebooks/BE3DCC17-mixedModel_PAPER_BM1/1/s/chunks.json
- Data package/.Rproj.user/shared/notebooks/BF56AEDE-mixedModel_plot_PAPER_BM-2/
- Data package/.Rproj.user/shared/notebooks/BF56AEDE-mixedModel_plot_PAPER_BM-2/1/
- Data package/.Rproj.user/shared/notebooks/BF56AEDE-mixedModel_plot_PAPER_BM-2/1/s/
- Data package/.Rproj.user/shared/notebooks/BF56AEDE-mixedModel_plot_PAPER_BM-2/1/s/chunks.json
- Data package/.Rproj.user/shared/notebooks/CDE00BF0-mixedModel_plot_PAPER_BM-1/
- Data package/.Rproj.user/shared/notebooks/CDE00BF0-mixedModel_plot_PAPER_BM-1/1/
- Data package/.Rproj.user/shared/notebooks/CDE00BF0-mixedModel_plot_PAPER_BM-1/1/s/
- Data package/.Rproj.user/shared/notebooks/CDE00BF0-mixedModel_plot_PAPER_BM-1/1/s/chunks.json
- Data package/.Rproj.user/shared/notebooks/E1F15EA9-mixedModel_PAPER_BM3/
- Data package/.Rproj.user/shared/notebooks/E1F15EA9-mixedModel_PAPER_BM3/1/
- Data package/.Rproj.user/shared/notebooks/E1F15EA9-mixedModel_PAPER_BM3/1/0159B6CC38F7EAC2/
- Data package/.Rproj.user/shared/notebooks/E1F15EA9-mixedModel_PAPER_BM3/1/0159B6CC38F7EAC2/chunks.json
- Data package/.Rproj.user/shared/notebooks/E1F15EA9-mixedModel_PAPER_BM3/1/s/
- Data package/.Rproj.user/shared/notebooks/E1F15EA9-mixedModel_PAPER_BM3/1/s/ccfzkfth34xaa/
- Data package/.Rproj.user/shared/notebooks/E1F15EA9-mixedModel_PAPER_BM3/1/s/ccfzkfth34xaa/00000f.csv
- Data package/.Rproj.user/shared/notebooks/E1F15EA9-mixedModel_PAPER_BM3/1/s/ccfzkfth34xaa/000010.metadata
- Data package/.Rproj.user/shared/notebooks/E1F15EA9-mixedModel_PAPER_BM3/1/s/ccfzkfth34xaa/000010.png
- Data package/.Rproj.user/shared/notebooks/E1F15EA9-mixedModel_PAPER_BM3/1/s/ccfzkfth34xaa/000011.metadata
- Data package/.Rproj.user/shared/notebooks/E1F15EA9-mixedModel_PAPER_BM3/1/s/ccfzkfth34xaa/000011.png
- Data package/.Rproj.user/shared/notebooks/E1F15EA9-mixedModel_PAPER_BM3/1/s/ccfzkfth34xaa/000012.metadata
- Data package/.Rproj.user/shared/notebooks/E1F15EA9-mixedModel_PAPER_BM3/1/s/ccfzkfth34xaa/000012.png
- Data package/.Rproj.user/shared/notebooks/E1F15EA9-mixedModel_PAPER_BM3/1/s/ccfzkfth34xaa/000013.metadata
- Data package/.Rproj.user/shared/notebooks/E1F15EA9-mixedModel_PAPER_BM3/1/s/ccfzkfth34xaa/000013.png
- Data package/.Rproj.user/shared/notebooks/E1F15EA9-mixedModel_PAPER_BM3/1/s/ccfzkfth34xaa/000014.metadata
- Data package/.Rproj.user/shared/notebooks/E1F15EA9-mixedModel_PAPER_BM3/1/s/ccfzkfth34xaa/000014.png
- Data package/.Rproj.user/shared/notebooks/E1F15EA9-mixedModel_PAPER_BM3/1/s/ccfzkfth34xaa/000015.metadata
- Data package/.Rproj.user/shared/notebooks/E1F15EA9-mixedModel_PAPER_BM3/1/s/ccfzkfth34xaa/000015.png
- Data package/.Rproj.user/shared/notebooks/E1F15EA9-mixedModel_PAPER_BM3/1/s/ccfzkfth34xaa/000016.metadata
- Data package/.Rproj.user/shared/notebooks/E1F15EA9-mixedModel_PAPER_BM3/1/s/ccfzkfth34xaa/000016.png
- Data package/.Rproj.user/shared/notebooks/E1F15EA9-mixedModel_PAPER_BM3/1/s/ccfzkfth34xaa/000017.metadata
- Data package/.Rproj.user/shared/notebooks/E1F15EA9-mixedModel_PAPER_BM3/1/s/ccfzkfth34xaa/000017.png
- Data package/.Rproj.user/shared/notebooks/E1F15EA9-mixedModel_PAPER_BM3/1/s/ccfzkfth34xaa/000018.metadata
- Data package/.Rproj.user/shared/notebooks/E1F15EA9-mixedModel_PAPER_BM3/1/s/ccfzkfth34xaa/000018.png
- Data package/.Rproj.user/shared/notebooks/E1F15EA9-mixedModel_PAPER_BM3/1/s/ccfzkfth34xaa/000019.metadata
- Data package/.Rproj.user/shared/notebooks/E1F15EA9-mixedModel_PAPER_BM3/1/s/ccfzkfth34xaa/000019.png
- Data package/.Rproj.user/shared/notebooks/E1F15EA9-mixedModel_PAPER_BM3/1/s/ccfzkfth34xaa/00001a.metadata
- Data package/.Rproj.user/shared/notebooks/E1F15EA9-mixedModel_PAPER_BM3/1/s/ccfzkfth34xaa/00001a.png
- Data package/.Rproj.user/shared/notebooks/E1F15EA9-mixedModel_PAPER_BM3/1/s/ccfzkfth34xaa/00001b.metadata
- Data package/.Rproj.user/shared/notebooks/E1F15EA9-mixedModel_PAPER_BM3/1/s/ccfzkfth34xaa/00001b.png
- Data package/.Rproj.user/shared/notebooks/E1F15EA9-mixedModel_PAPER_BM3/1/s/ccfzkfth34xaa/00001c.metadata
- Data package/.Rproj.user/shared/notebooks/E1F15EA9-mixedModel_PAPER_BM3/1/s/ccfzkfth34xaa/00001c.png
- Data package/.Rproj.user/shared/notebooks/E1F15EA9-mixedModel_PAPER_BM3/1/s/ccfzkfth34xaa/00001d.metadata
- Data package/.Rproj.user/shared/notebooks/E1F15EA9-mixedModel_PAPER_BM3/1/s/ccfzkfth34xaa/00001d.png
[truncated: 173 more entries]
