# Supplementary material for: Optimal experimental design for efficient toxicity testing in microphysiological systems: A bone marrow application
Source: Front Pharmacol. 2023 Mar 31;14:1142581. doi: 10.3389/fphar.2023.1142581 (PMC10103791; doi:10.3389/fphar.2023.1142581)
Supplement: Supplementary file 2 [file DataSheet1.zip › Data package/Data/data_BM-1.csv]

TubeNo	Fraction	Time	Dose	Flusher	ControlUnit	Incubator	SingleCells	NonViableCells	ViableCells	CD13+	CD16+	CD34+	CD36+	CD38+	CD41a+	CD71+	CD235a+	LateGranulocytes+	EarlyMyeloid+	ErythroidA+	ErythroidB+	ErythroidCheck+	ErythroidC+	LineageDiffd+	ltHSC+	Platelets+	ErythroidD	ErythroidE	ErythroidF	Q4	DoseName	CD13+_pct	CD16+_pct	CD34+_pct	CD36+_pct	CD38+_pct	CD41a+_pct	CD71+_pct	CD235a+_pct	LateGranulocytes+_pct	EarlyMyeloid+_pct	ErythroidA+_pct	ErythroidB+_pct	ErythroidCheck+_pct	ErythroidC+_pct	LineageDiffd+_pct	ltHSC+_pct	Platelets+_pct	ErythroidD_pct
1	F	T2	1	C	23	Top	202460.6	136773.8	65378.6	6941.2	6190.8	41017.4	6257.8	5561	20837	59174.4	27898.8	361.8	6217.6	24870.4	29131.6	1112.2	4998.2	4355	2670	899	120.6	3711.8	80.4	13.4	Low Dose	10.6169296987088	9.46915351506456	62.7382660381226	9.57163353146137	8.50584136093462	31.8712850994056	90.5103504816561	42.6726788276286	0.553392088542734	9.51014552162328	38.0405820864931	44.5583111293298	1.70116827218692	7.64500922320148	6.66120106579217	4.08390513103676	1.3750676826974	0.184464029514245
1	S	T2	1	C	23	Top	106878.4	57941.6	48789.4	3993.2	6271.2	33232	4770.4	4408.6	13252.6	44313.8	21038	576.2	3256.2	18974.4	22860.4	1206	4046.8	4033.4	2137	687	214.4	3041.8	67	67	Low Dose	8.18456468003296	12.8536116451524	68.1131557264488	9.77753364460313	9.03597912661357	27.1628673441362	90.8266959626476	43.1200219719857	1.18099423235375	6.67399066190607	38.8904147212304	46.8552595440813	2.47184839329854	8.294424608624	8.26695962647624	4.38004976490795	1.40809274145614	0.439439714364186
2	F	T3	0	C	23	Top	310089.4	66504.2	244322.2	28850.2	138703.4	212818.8	9607.8	3082	29078	166119.8	4837.4	3792.2	25058	1567.8	160210.4	522.6	1045.2	1366.8	210634.6	8040	40.2	348.4	696.8	93.8	Control	11.8082597488071	56.770690506225	87.1057971809357	3.93243020896177	1.26144902100587	11.9014972851423	67.9921022322163	1.97992650688312	1.55213075193331	10.2561289968738	0.641693632424724	65.5734108484616	0.213897877474908	0.427795754949816	0.559425218011298	86.2118137443098	3.29073657653705	0.0164536828826852
2	S	T3	0	C	23	Top	242687.4	55435.8	187707.2	32441.4	95059.6	147560.8	7142.2	4140.6	41968.8	132485.8	5025	3323.2	29118.2	911.2	122248.2	830.8	871	1701.8	145309.6	16924.2	80.4	375.2	388.6	67	Control	17.2829811536265	50.642490005711	78.6122215876642	3.8049685893775	2.20588235294118	22.3586521987436	70.5810965162764	2.67704169046259	1.77041690462593	15.5125642490006	0.485436893203883	65.1270702455739	0.442604226156482	0.464020559680183	0.906624785836665	77.4129069103369	9.01627641347801	0.0428326670474015
3	F	T2	10	C	23	Top	56280	16093.4	40092.8	15517.2	5373.4	37747.8	4770.4	7316.4	25768.2	37828.2	268	2050.2	12984.6	53.6	23718	26.8	227.8	6686.6	2308	675	0	0	134	0	High Dose	38.7032085561497	13.4024064171123	94.1510695187166	11.8983957219251	18.2486631016043	64.2713903743315	94.3516042780748	0.668449197860962	5.11363636363636	32.3863636363636	0.133689839572192	59.1577540106952	0.0668449197860962	0.568181818181818	16.677807486631	5.75664458456381	1.68359406177668	0
3	S	T2	10	C	23	Top	62604.8	20756.6	41754.4	4194.2	4368.4	39114.6	830.8	7865.8	18626	39382.6	723.6	482.4	3484	254.6	35871.8	40.2	107.2	7249.4	2363	1001	0	13.4	67	0	High Dose	10.0449293966624	10.4621309370988	93.6777920410783	1.98973042362003	18.8382541720154	44.6084724005135	94.3196405648267	1.73299101412067	1.15532734274711	8.34403080872914	0.609756097560976	85.9114249037227	0.0962772785622593	0.256739409499358	17.3620025673941	5.65928381200544	2.39735213534382	0
4	F	T2	1	C	23	Top	58263.2	41741	16388.2	3309.8	1246.2	10988	2840.8	1621.4	6968	15195.6	6043.4	241.2	2988.2	5252.8	6901	348.4	1809	1313.2	707	251	26.8	1393.6	40.2	0	Low Dose	20.1962387571545	7.60425183973835	67.0482420278005	17.3344235486509	9.89370400654129	42.5183973834832	92.7228127555192	36.8765331152903	1.47179067865904	18.2338511856092	32.0523303352412	42.1095666394113	2.12591986917416	11.0384300899428	8.0130825838103	4.31407964266973	1.53158980241881	0.163532297628782
4	S	T2	1	C	23	Top	92460	44635.4	47583.4	3122.2	2291.4	29104.8	5185.8	3671.6	11430.2	41821.4	23409.8	187.6	2854.2	19671.2	20394.8	2961.4	4917.8	2988.2	1897	594	134	4006.6	93.8	93.8	Low Dose	6.56153196282737	4.81554491692481	61.1658687693607	10.8983384961983	7.71613629963391	24.021402421853	87.8907350042242	49.1974091805125	0.394255139397353	5.99831033511687	41.340467473951	42.8611658687694	6.22359898620107	10.3351168684878	6.27992114897212	3.98668443196577	1.2483345032091	0.281610813855252
5	F	T3	0	H	23	Top	48266.8	11993	36367.6	7115.4	10331.4	29265.6	4020	321.6	6432	31047.8	4314.8	844.2	6271.2	3537.6	22190.4	549.4	951.4	187.6	28917.2	1541	120.6	683.4	187.6	0	Control	19.5652173913043	28.4082535003685	80.4716285924834	11.0537951363301	0.884303610906411	17.6860722181282	85.3721444362564	11.864406779661	2.32129697862933	17.243920412675	9.72733971997052	61.0169491525424	1.51068533529845	2.61606484893147	0.51584377302874	79.5136330140015	4.23728813559322	0.331613854089904
5	S	T3	0	H	23	Top	197435.6	70390.2	127487.6	14297.8	46149.6	87394.8	7852.4	375.2	18036.4	93505.2	26116.6	1313.2	12984.6	19255.8	68862.6	5427	3805.6	134	86617.6	8227.6	442.2	2479	549.4	375.2	Control	11.2150515030481	36.1992852638217	68.5516081564011	6.15934412444818	0.294303132226193	14.1475719991591	73.3445448812277	20.4856001681732	1.03006096279168	10.1849905402565	15.1040571788943	54.0151355896574	4.25688459112886	2.98507462686567	0.105108261509355	67.9419802396468	6.45364725667437	0.34685726298087
6	F	T3	10	H	23	Top	46605.2	13962.8	32789.8	6686.6	8830.6	31597.2	6123.8	844.2	11296.2	30163.4	201	1098.8	5587.8	40.2	24321	13.4	897.8	790.6	30726.2	5159	0	13.4	1152.4	13.4	High Dose	20.3923171230078	26.9309358398038	96.3628933387822	18.6759297098488	2.57458111973845	34.4503473641193	91.9901920719248	0.612995504699632	3.35104209235799	17.0412750306498	0.122599100939926	74.1724560686555	0.0408663669799755	2.73804658765836	2.41111565181855	93.7065794850838	15.7335512872906	0
6	S	T3	10	H	23	Top	66263	16977.8	49446	8066.8	12448.6	45171.4	5802.2	857.6	13306.2	44528.2	321.6	1179.2	6887.6	120.6	38042.6	67	991.6	790.6	44273.6	6981.4	40.2	13.4	1246.2	26.8	High Dose	16.3143631436314	25.1761517615176	91.3550135501355	11.7344173441734	1.73441734417344	26.9105691056911	90.0542005420054	0.650406504065041	2.38482384823848	13.929539295393	0.24390243902439	76.9376693766938	0.13550135501355	2.00542005420054	1.59891598915989	89.5392953929539	14.1192411924119	0.0813008130081301
7	F	T1	0	C	23	Top	17808.6	2894.4	14860.6	6807.2	254.6	9594.4	4743.6	469	2680	14472	5480.6	268	6659.8	4314.8	3497.4	0	3484	308.2	8991.4	1232.8	0	3068.6	442.2	0	Control	45.8070333633904	1.71325518485122	64.5626690712353	31.9206492335437	3.15599639314698	18.034265103697	97.3850315599639	36.8800721370604	1.8034265103697	44.8151487826871	29.0351668169522	23.5347159603246	0	23.4445446348061	2.07394048692516	60.5049594229035	8.29576194770063	0
7	S	T1	0	C	23	Top	21493.6	6860.8	14525.6	6646.4	40.2	7932.8	2532.6	268	1340	13413.4	3926.2	40.2	6686.6	3457.2	4207.6	0	2278	40.2	7798.8	884.4	0	1929.6	348.4	0	Control	45.7564575645756	0.276752767527675	54.6125461254613	17.4354243542435	1.8450184501845	9.22509225092251	92.3431734317343	27.0295202952029	0.276752767527675	46.0332103321033	23.8007380073801	28.9667896678967	0	15.6826568265683	0.276752767527675	53.690036900369	6.08856088560886	0
9	F	T2	1	C	24	Top	140499	36461.4	103863.4	24414.8	17286	98141.6	5440.4	14659.6	54069	96935.6	2532.6	4020	19443.4	1340	74410.2	174.2	683.4	13614.4	6270	2018	80.4	281.4	93.8	53.6	Low Dose	23.5066443039608	16.6430138046704	94.4910334150432	5.23803380209005	14.1143078312476	52.0577989936782	93.329892917043	2.43839504580054	3.87046832666753	18.7201651399819	1.29015610888918	71.6423687266159	0.167720294155593	0.65797961553348	13.107986066314	6.03677522592174	1.94293658786445	0.0774093665333506
9	S	T2	1	C	24	Top	73566	32280.6	41124.6	5279.6	4850.8	37024.2	1648.2	6633	18974.4	38042.6	2425.4	951.4	4073.6	1715.2	32026	361.8	683.4	6190.8	2283	965	80.4	388.6	93.8	67	Low Dose	12.8380579993483	11.7953730856957	90.0293255131965	4.00782013685239	16.1290322580645	46.13880742913	92.5057021831215	5.89768654284783	2.31345715216683	9.90550667970023	4.17073965461062	77.8755294884327	0.879765395894428	1.66177908113392	15.0537634408602	5.55142177674677	2.34652738263716	0.195503421309873
10	F	T2	0	C	24	Top	282284.4	80199	201576.2	20662.8	6847.4	115119.4	29399.6	24682.8	69398.6	194152.6	116405.8	1541	18559	107468	69398.6	2291.4	27858.6	22364.6	6680	3409	227.8	23651	107.2	80.4	Control	10.250614903942	3.39692880409493	57.1096190919364	14.5848567440005	12.2448979591837	34.4279731436549	96.3172239579871	57.7477896696138	0.764475171175962	9.20694010503224	53.3138336767932	34.4279731436549	1.13674134148774	13.8203815728246	11.0948613973277	3.31388328582442	1.6911718744574	0.11300937313036
10	S	T2	0	C	24	Top	233575.4	68273	164887	6150.6	6834	87716.4	22981	15624.4	39865	156900.6	91213.8	576.2	5279.6	86202.2	67214.4	2318.2	22552.2	14043.2	5295	2499	348.4	19564	214.4	120.6	Control	3.73019097927672	4.1446566436408	53.1978870377895	13.9374238114588	9.47582283624543	24.1771637545713	95.1564404713531	55.3189760260057	0.349451442503048	3.20195042665583	52.2795611540024	40.7639171068671	1.40593254774482	13.6773669240146	8.5168630637952	3.21129015628885	1.51558339954029	0.211296221048354
11	F	T3	10	H	24	Top	12381.6	2921.2	9460.4	1969.8	2934.6	8790.4	1259.6	174.2	2706.8	8334.8	93.8	442.2	1527.6	0	6767	0	53.6	134	8629.6	1085.4	0	0	120.6	0	High Dose	20.8215297450425	31.0198300283286	92.9178470254958	13.314447592068	1.8413597733711	28.6118980169972	88.1019830028329	0.991501416430595	4.6742209631728	16.1473087818697	0	71.5297450424929	0	0.56657223796034	1.41643059490085	91.2181303116147	11.4730878186969	0
11	S	T3	10	H	24	Top	140499	38659	102228.6	16977.8	28649.2	90222.2	7222.6	2532.6	21641	89954.2	1366.8	1728.6	15249.2	174.2	78148.8	281.4	964.8	2144	87837	9246	40.2	13.4	951.4	147.4	High Dose	16.6076812164111	28.024642810329	88.2553414602176	7.06514615283785	2.47738891073535	21.1692227028444	87.993183903526	1.33700353912702	1.69091624066064	14.9167649757504	0.170402411849522	76.4451435312623	0.27526543452615	0.943767204089658	2.09726045353257	85.9221392056626	9.04443570585922	0.0393236335037357
12	F	T3	1	H	24	Top	48400.8	15383.2	33165	8616.2	8978	29292.4	4341.6	951.4	11309.6	29037.8	857.6	1608	7008.2	361.8	21627.6	160.8	522.6	562.8	28662.6	4006.6	53.6	120.6	361.8	80.4	Low Dose	25.979797979798	27.0707070707071	88.3232323232323	13.0909090909091	2.86868686868687	34.1010101010101	87.5555555555556	2.58585858585859	4.84848484848485	21.1313131313131	1.09090909090909	65.2121212121212	0.484848484848485	1.57575757575758	1.6969696969697	86.4242424242424	12.0808080808081	0.161616161616162
12	S	T3	1	H	24	Top	208852.4	64708.6	144653	17795.2	43710.8	124445.8	8361.6	1527.6	25580.6	125383.8	6311.4	1996.6	15798.6	3711.8	111112.8	1795.6	2385.2	951.4	122985.2	12153.8	428.8	991.6	750.4	281.4	Low Dose	12.3019916628069	30.2176933765632	86.0305697081982	5.780453913849	1.05604446503011	17.6841130152849	86.6790180639185	4.36313107920333	1.38026864289023	10.9217230199166	2.56600277906438	76.813339509032	1.24131542380732	1.64891153311718	0.657711903659101	85.0208429828624	8.40203798054655	0.296433534043539
13	F	T2	0	H	24	Top	92862	24924	67790.6	5440.4	9822.2	53881.4	3242.8	8013.2	25017.8	65526	16147	227.8	4971.4	14954.4	46055.8	335	2599.6	6968	3418	1324	13.4	1822.4	174.2	0	Control	8.02530144297292	14.489029452461	79.482111089148	4.7835540620676	11.8205178889109	36.9045265862819	96.6594188574817	23.818936548725	0.336034789484088	7.33346511168215	22.0596955920142	67.9383277327535	0.494168808064835	3.83474995058312	10.2787112077486	5.04199697303166	1.95307313993386	0.0197667523225934
13	S	T2	0	H	24	Top	143339.8	49204.8	93907.2	5199.2	14445.2	65874.4	6110.4	5842.4	22659.4	89646	28287.4	643.2	4301.4	25473.4	60139.2	1380.2	5453.8	4542.6	4439	1290	134	4247.8	187.6	53.6	Control	5.5365296803653	15.3824200913242	70.148401826484	6.50684931506849	6.22146118721461	24.1295662100457	95.4623287671233	30.1227168949772	0.684931506849315	4.58047945205479	27.1261415525114	64.041095890411	1.46974885844749	5.80764840182648	4.83732876712329	4.72700708784843	1.37369658556532	0.142694063926941
14	F	T2	10	H	24	Top	19376.4	4368.4	14954.4	6271.2	2264.6	14244.2	2304.8	1943	10746.8	14230.8	147.4	1326.6	4850.8	26.8	8375	26.8	174.2	1715.2	932	291	0	0	107.2	0	High Dose	41.9354838709677	15.1433691756272	95.2508960573477	15.4121863799283	12.9928315412186	71.8637992831541	95.1612903225806	0.985663082437276	8.87096774193548	32.4372759856631	0.17921146953405	56.0035842293907	0.17921146953405	1.16487455197133	11.4695340501792	6.23227946290055	1.94591558337346	0
14	S	T2	10	H	24	Top	21909	10626.2	11269.4	2626.4	1701.8	9835.6	670	2237.8	5427	10478.8	107.2	482.4	2036.8	26.8	8227.6	26.8	80.4	2023.4	579	228	13.4	0	40.2	0	High Dose	23.3055885850178	15.1010701545779	87.2770511296076	5.94530321046373	19.8573127229489	48.1569560047562	92.9845422116528	0.951248513674197	4.28061831153389	18.0737217598098	0.237812128418549	73.0083234244946	0.237812128418549	0.713436385255648	17.9548156956005	5.13780680426642	2.02317780893393	0.118906064209275
17	F	T3	1	H	25	Top	79730	18907.4	61010.2	14204	17004.6	50075.8	5092	616.4	16683	47851.4	2653.2	1085.4	13118.6	1058.6	38042.6	723.6	643.2	348.4	49459.4	4783.8	174.2	201	160.8	160.8	Low Dose	23.2813529540962	27.8717329233472	82.0777509334505	8.34614539863826	1.01032286404568	27.3446079508017	78.4318032066769	4.34878102350099	1.77904678234131	21.5023061717549	1.73511970129585	62.3544915440369	1.18603118822754	1.05424994509115	0.571052053591039	81.0674280694048	7.84098396661542	0.285526026795519
17	S	T3	1	H	25	Top	268174.2	102429.6	166307.4	20595.8	55784.2	126683.6	9447	522.6	33607.2	126013.6	16575.8	1554.4	19041.4	8964.6	108875	6150.6	3953	442.2	125718.8	17379.8	1420.4	1567.8	469	670	Low Dose	12.3841753283378	33.5428249133833	76.1743614535493	5.68044476673918	0.314237370074934	20.2078801063573	75.7714930303763	9.96696478929982	0.934654741761341	11.4495205865764	5.39037950205463	65.4661187656112	3.69833212472806	2.37692369672065	0.265893159294175	75.5942309241802	10.4504068971074	0.854081057126742
18	F	T3	0	H	25	Top	110550	29707.8	81204	10251	26049.6	53760.8	7249.4	214.4	11698.2	67254.6	21788.4	1286.4	8964.6	19215.6	42571.8	1902.8	2907.8	147.4	53131	3524.2	201	2264.6	227.8	254.6	Control	12.6237623762376	32.0792079207921	66.2046204620462	8.92739273927393	0.264026402640264	14.4059405940594	82.8217821782178	26.8316831683168	1.58415841584158	11.039603960396	23.6633663366337	52.4257425742574	2.34323432343234	3.58085808580858	0.181518151815182	65.4290429042904	4.33993399339934	0.247524752475248
18	S	T3	0	H	25	Top	286264.2	86872.2	200048.6	16843.8	51308.6	110724.2	12448.6	737	17433.4	168384.4	76540.8	1715.2	15128.6	67509.2	94403	7530.8	6056.8	576.2	109370.8	6043.4	509.2	4743.6	402	536	Control	8.41985397548396	25.6480675195927	55.3486502779825	6.2227878625494	0.36841047625427	8.71458235648737	84.1717462656574	38.2611025520798	0.85739165382812	7.56246232165584	33.7463996248911	47.1900328220242	3.76448523008909	3.02766427758055	0.288030008707884	54.6721146761337	3.02096590528502	0.254538147230223
19	F	T2	10	H	25	Top	4355	1594.6	2747	750.4	268	2532.6	415.4	723.6	1728.6	2653.2	26.8	107.2	643.2	0	1969.8	0	53.6	643.2	140	65	0	0	40.2	0	High Dose	27.3170731707317	9.75609756097561	92.1951219512195	15.1219512195122	26.3414634146341	62.9268292682927	96.5853658536585	0.975609756097561	3.90243902439024	23.4146341463415	0	71.7073170731707	0	1.95121951219512	23.4146341463415	5.09646887513651	2.36621769202767	0
19	S	T2	10	H	25	Top	63449	17433.4	45935.2	5333.2	9715	42303.8	1447.2	7035	18559	42652.2	321.6	1179.2	3899.4	93.8	38538.4	40.2	147.4	6378.4	2661	953	13.4	53.6	40.2	0	High Dose	11.610268378063	21.1493582263711	92.0945157526254	3.15052508751459	15.3150525087515	40.4025670945158	92.852975495916	0.700116686114353	2.56709451575263	8.48891481913652	0.204200700116686	83.8973162193699	0.0875145857642941	0.320886814469078	13.8856476079347	5.79294310245738	2.07466169734757	0.029171528588098
20	F	T2	1	H	25	Top	26800	17031.4	9715	1916.2	1742	7571	1072	978.2	5159	8777	1648.2	187.6	1675	1232.8	5909.4	201	549.4	844.2	490	219	53.6	361.8	0	40.2	Low Dose	19.7241379310345	17.9310344827586	77.9310344827586	11.0344827586207	10.0689655172414	53.1034482758621	90.3448275862069	16.9655172413793	1.93103448275862	17.2413793103448	12.6896551724138	60.8275862068966	2.06896551724138	5.6551724137931	8.68965517241379	5.04374678332476	2.2542460113227	0.551724137931034
20	S	T2	1	H	25	Top	65861	36153.2	29627.4	2854.2	5400.2	22351.2	2050.2	2639.8	11041.6	25741.4	7209.2	442.2	2291.4	5386.8	18358	1366.8	1554.4	2211	1480	623	174.2	817.4	107.2	227.8	Low Dose	9.63364993215739	18.2270465852555	75.4409769335142	6.91994572591587	8.90999547715966	37.2682044323835	86.883763003166	24.332881049299	1.49253731343284	7.73405698778833	18.1818181818182	61.9629127091814	4.61329715061058	5.2464947987336	7.46268656716418	4.99537590203663	2.10278323443839	0.587969244685663
21	F	T3	1	C	25	Top	152063.2	31959	120345.4	21225.6	42772.8	107494.8	7772	830.8	21292.6	97337.6	2023.4	2036.8	19188.8	388.6	85009.6	428.8	763.8	616.4	106476.4	6539.2	80.4	134	536	201	Low Dose	17.6372341610066	35.5416991426344	89.3219017926734	6.45807816501503	0.690346286605055	17.692907248636	80.8818617080503	1.68132724640909	1.69246186393497	15.9447722970716	0.322903908250752	70.6380135842334	0.356307760828416	0.634673198975615	0.512192406190847	88.4756708607059	5.43369335263334	0.0668077051553279
21	S	T3	1	C	25	Top	273721.8	78966.2	195291.6	25218.8	83039.8	169737.8	10157.2	509.2	32334.2	158012.8	3752	2385.2	22833.6	884.4	145684.8	1313.2	2184.2	428.8	168799.8	14592.6	442.2	294.8	1152.4	536	Low Dose	12.9134074379031	42.5209276794291	86.9150542061205	5.20104295320434	0.260738301084122	16.5568821188418	80.9112117469466	1.92122958693564	1.22135309455194	11.6920543433512	0.452861259777686	74.5986002470152	0.672430355427474	1.1184300809661	0.219569095649787	86.4347468093866	7.47221078633182	0.226430629888843
22	F	T3	10	C	25	Top	203371.8	34813.2	168947.2	29654.2	34531.8	163305.8	23302.6	2345	52889.8	158481.8	482.4	2077	27577.2	174.2	132673.4	13.4	3363.4	2090.4	160826.8	28461.6	0	53.6	4355	93.8	High Dose	17.552347715736	20.4394035532995	96.6608502538071	13.7928299492386	1.3880076142132	31.3055203045685	93.8055203045685	0.285532994923858	1.22937817258883	16.3229695431472	0.103109137055838	78.5295050761421	0.00793147208121827	1.99079949238579	1.23730964467005	95.1935279187817	16.8464467005076	0
22	S	T3	10	C	25	Top	244241.8	53425.8	191218	25540.4	45627	178206.6	19028	2144	56092.4	179050.8	964.8	1782.2	23758.2	402	157825.2	53.6	4730.2	1835.8	175888.4	34263.8	26.8	67	5520.8	93.8	High Dose	13.3566923615978	23.8612473721093	93.1955150665732	9.95094604064471	1.12123335669236	29.3342676944639	93.6370007007708	0.504555010511563	0.932025227750526	12.4246671338472	0.210231254379818	82.5367904695165	0.028030833917309	2.47372109320252	0.960056061667835	91.9831814996496	17.9187105816398	0.0140154169586545
23	F	T1	0	H	25	Top	6485.6	522.6	5949.6	3162.4	0	4221	1340	254.6	911.2	5815.6	1299.8	0	3175.8	964.8	1809	0	1005	147.4	3993.2	482.4	0	710.2	294.8	0	Control	53.1531531531531	0	70.9459459459459	22.5225225225225	4.27927927927928	15.3153153153153	97.7477477477477	21.8468468468468	0	53.3783783783784	16.2162162162162	30.4054054054054	0	16.8918918918919	2.47747747747748	67.1171171171171	8.10810810810811	0
23	S	T1	0	H	25	Top	20890.6	4810.6	16039.8	7839	254.6	9219.2	3135.6	509.2	1420.4	14914.2	4046.8	268	7731.8	3618	4207.6	0	2613	268	8777	750.4	0	2197.6	375.2	13.4	Control	48.8721804511278	1.58730158730159	57.4770258980785	19.5488721804511	3.17460317460317	8.85547201336675	92.9824561403509	25.2297410192147	1.67084377610693	48.203842940685	22.5563909774436	26.2322472848789	0	16.2907268170426	1.67084377610693	54.7201336675021	4.67836257309942	0
24	F	T1	0	H	25	Top	4033.4	897.8	3095.4	1621.4	13.4	1929.6	562.8	134	375.2	2948	777.2	13.4	1608	549.4	871	0	361.8	80.4	1809	227.8	0	281.4	80.4	13.4	Control	52.3809523809524	0.432900432900433	62.3376623376623	18.1818181818182	4.32900432900433	12.1212121212121	95.2380952380952	25.1082251082251	0.432900432900433	51.9480519480519	17.7489177489177	28.1385281385281	0	11.6883116883117	2.5974025974026	58.4415584415584	7.35930735930736	0
24	S	T1	0	H	25	Top	18291	4542.6	13654.6	6432	107.2	8013.2	2827.4	174.2	1085.4	12743.4	4113.8	107.2	6405.2	3618	3390.2	0	2546	67	7785.4	616.4	0	2090.4	428.8	0	Control	47.1050049067713	0.785083415112856	58.684985279686	20.7065750736016	1.27576054955839	7.94896957801766	93.3267909715407	30.1275760549558	0.785083415112856	46.9087340529931	26.4965652600589	24.8282630029441	0	18.6457311089303	0.490677134445535	57.0166830225711	4.51422963689892	0
25	F	T3	10	H	26	Bottom	38458	9715	28877	6110.4	9192.4	27068	3122.2	589.6	7115.4	26223.8	187.6	1232.8	4877.6	40.2	21064.8	26.8	254.6	469	26558.8	2170.8	13.4	13.4	268	0	High Dose	21.1600928074246	31.8329466357309	93.7354988399072	10.8120649651972	2.04176334106729	24.6403712296984	90.8120649651972	0.649651972157773	4.26914153132251	16.8909512761021	0.139211136890951	72.9466357308585	0.0928074245939675	0.881670533642691	1.62412993039443	91.9721577726218	7.51740139211137	0.0464037122969838
25	S	T3	10	H	26	Bottom	52380.6	9741.8	42772.8	6244.4	11497.2	28180.2	2653.2	214.4	7986.4	30994.2	683.4	723.6	5520.8	174.2	28207	442.2	1112.2	80.4	27952.4	5467.2	187.6	134	629.8	268	High Dose	14.5989974937343	26.8796992481203	65.8834586466165	6.20300751879699	0.50125313283208	18.671679197995	72.4624060150376	1.59774436090226	1.69172932330827	12.9072681704261	0.407268170426065	65.9461152882206	1.03383458646617	2.60025062656642	0.18796992481203	65.3508771929825	12.781954887218	0.43859649122807
26	F	T3	1	H	26	Bottom	56829.4	13587.6	43402.6	8160.6	15302.8	37908.6	2961.4	710.2	8884.2	35644	670	1835.8	6324.8	107.2	30056.2	201	415.4	536	37185	2854.2	67	40.2	214.4	134	Low Dose	18.8020994133992	35.2577956159308	87.3417721518987	6.82309354739117	1.63630750231553	20.4692806421735	82.1241123803643	1.54368632293918	4.22970052485335	14.5723988885458	0.246989811670269	69.2497684470516	0.463105896881754	0.957085520222291	1.23494905835134	85.6745909231244	6.5761037357209	0.154368632293918
26	S	T3	1	H	26	Bottom	159165.2	52755.8	106771.2	12770.2	39463	90986	5025	1031.8	17607.6	88212.2	2693.4	2117.2	10653	1072	80400	951.4	1407	670	89887.2	8978	442.2	227.8	402	442.2	Low Dose	11.9603413654618	36.9603413654619	85.2158634538153	4.70632530120482	0.96636546184739	16.4909638554217	82.6179718875502	2.52259036144578	1.98293172690763	9.97740963855422	1.00401606425703	75.3012048192771	0.891064257028112	1.31777108433735	0.627510040160643	84.1867469879518	8.40863453815261	0.414156626506024
27	F	T1	0	C	26	Bottom	52528	2867.6	49606.8	23208.8	763.8	28957.4	15490.4	683.4	10827.2	48146.2	18411.6	750.4	22699.6	15450.2	10452	0	12971.2	375.2	27818.4	7102	0	10947.8	2010	0	Control	46.7855213398163	1.53970826580227	58.3738519719071	31.2263641274986	1.37763371150729	21.8260399783901	97.0556455969746	37.1150729335494	1.51269584008644	45.7590491626148	31.1453268503512	21.0696920583468	0	26.1480280929227	0.75634792004322	56.0777957860616	14.3165856293895	0
27	S	T1	0	C	26	Bottom	31637.4	15584.2	15946	9058.4	147.4	6646.4	3189.2	214.4	1916.2	14418.4	3912.8	134	8991.4	3510.8	3135.6	0	2760.4	93.8	6432	1286.4	0	2425.4	348.4	0	Control	56.8067226890756	0.92436974789916	41.6806722689076	20	1.34453781512605	12.0168067226891	90.4201680672269	24.5378151260504	0.840336134453782	56.3865546218487	22.0168067226891	19.6638655462185	0	17.3109243697479	0.588235294117647	40.3361344537815	8.0672268907563	0
28	F	T1	0	C	26	Bottom	18746.6	1125.6	17621	9648	710.2	11912.6	3055.2	321.6	3269.6	16374.8	2934.6	710.2	9045	2278	5413.6	0	1688.4	107.2	11671.4	1005	0	1112.2	509.2	0	Control	54.7528517110266	4.03041825095057	67.6045627376426	17.3384030418251	1.82509505703422	18.5551330798479	92.9277566539924	16.6539923954373	4.03041825095057	51.3307984790875	12.9277566539924	30.722433460076	0	9.58174904942966	0.608365019011407	66.2357414448669	5.70342205323194	0
28	S	T1	0	C	26	Bottom	27523.6	8321.4	19081.6	10894.2	562.8	9232.6	2157.4	442.2	1876	17085	2492.4	562.8	10465.4	1929.6	5842.4	0	1286.4	80.4	9004.8	777.2	0	1058.6	227.8	13.4	Control	57.0926966292135	2.94943820224719	48.3848314606742	11.3061797752809	2.31741573033708	9.8314606741573	89.5365168539326	13.061797752809	2.94943820224719	54.8455056179775	10.1123595505618	30.6179775280899	0	6.74157303370787	0.421348314606742	47.1910112359551	4.07303370786517	0
29	F	T2	0	C	26	Bottom	250821.2	78014.8	172364.2	19577.4	25929	153121.8	4716.8	31262.2	86791.8	164217	9741.8	3350	14887.4	7932.8	139909.4	147.4	2586.2	26304.2	9288	4616	0	1045.2	844.2	53.6	Control	11.3581590608723	15.0431470108062	88.8361968436601	2.73653113581591	18.1372930109617	50.3537277462489	95.2732644017725	5.6518697038016	1.9435590453238	8.63717639741895	4.60234781932675	81.1707999689031	0.0855165979942471	1.50042758298997	15.2608256238825	5.38858997402013	2.67805031439243	0
29	S	T2	0	C	26	Bottom	148713.2	39597	108901.8	8509	21413.2	93733	4154	12770.2	40602	102148.2	11416.8	2023.4	5949.6	9849	86188.8	227.8	2787.2	11229.2	6049	2299	80.4	1621.4	388.6	93.8	Control	7.81346130183339	19.6628522209918	86.0711209548419	3.81444567491079	11.7263442844838	37.2831303063861	93.7984496124031	10.4835732742709	1.85800418358558	5.46327057954965	9.04392764857881	79.1435954226652	0.209179278946721	2.55937000123047	10.3113079857266	5.55454547124106	2.11107621728934	0.073827980804725
30	F	T2	10	C	26	Bottom	39061	8294.6	30632.4	10277.8	5909.4	29439.8	3323.2	2747	20930.8	28595.6	214.4	2653.2	7276.2	26.8	19336.2	13.4	469	2452.2	2008	699	0	0	294.8	0	High Dose	33.5520559930009	19.2913385826772	96.1067366579178	10.8486439195101	8.9676290463692	68.32895888014	93.3508311461067	0.699912510936133	8.66141732283464	23.753280839895	0.0874890638670166	63.1233595800525	0.0437445319335083	1.53105861767279	8.00524934383202	6.55515075540931	2.28189759862107	0
30	S	T2	10	C	26	Bottom	67321.6	14445.2	52836.2	6097	8535.8	50491.2	2050.2	9192.4	24870.4	50303.6	375.2	2063.6	3886	214.4	45077.6	53.6	348.4	8589.4	3115	1360	26.8	53.6	160.8	13.4	High Dose	11.5394369769211	16.1552117676896	95.5617550088765	3.88029419223941	17.3979203652042	47.0707583058585	95.2066954095866	0.710119198579762	3.90565559218869	7.35480598529039	0.405782399188435	85.3157494293685	0.101445599797109	0.659396398681207	16.2566573674867	5.89557916731332	2.57399283067291	0.0507227998985544
31	F	T3	1	C	26	Bottom	105029.2	18425	86805.2	12609.4	21600.8	80467	5842.4	1527.6	20850.4	79019.8	495.8	1889.4	10720	107.2	69157.4	80.4	844.2	1232.8	79006.4	10612.8	13.4	13.4	1005	80.4	Low Dose	14.5260882988577	24.8842235257796	92.6983636924977	6.73047236801482	1.75980240815066	24.0197591849336	91.0311824637234	0.571163939487496	2.17659771534424	12.3494905835134	0.123494905835134	79.669651126891	0.0926211793763507	0.972522383451683	1.42019141710404	91.015745600494	12.2259956776783	0.0154368632293918
31	S	T3	1	C	26	Bottom	333593	68514.2	265641.6	28649.2	77988	248409.2	13145.4	4690	56668.6	246412.6	2184.2	5333.2	23316	495.8	224342.8	737	3443.8	4154	243759.4	33982.4	254.6	93.8	3323.2	388.6	Low Dose	10.7849071832123	29.3583535108959	93.5129136400323	4.94854721549637	1.76553672316384	21.3327280064568	92.7612994350283	0.822235673930589	2.00766747376917	8.7772397094431	0.186642453591606	84.453188054883	0.277441485068604	1.29640839386602	1.5637610976594	91.7625100887813	12.7925746569814	0.0958434221146086
32	F	T3	0	C	26	Bottom	374784.6	72185.8	303335.8	27577.2	76406.8	245367.4	13735	1956.4	38391	261849.4	42826.4	2854.2	24723	37640.6	206869.2	3216	6793.8	1527.6	242754.4	19711.4	201	4837.4	1594.6	402	Control	9.09131068604497	25.1888501126474	80.8896938640279	4.52798515704378	0.644961788222821	12.6562707072492	86.3232760524805	14.1184785969872	0.94093740336617	8.1503732826788	12.4088881035473	68.1980827848213	1.06021115872245	2.23969607280117	0.503600300393162	80.0282722975659	6.49821089366966	0.0662631974201529
32	S	T3	0	C	26	Bottom	317137.8	83736.6	234057.8	17768.4	57687	172886.8	15463.6	2237.8	33969	202755.4	46096	2988.2	14780.2	40816.4	152706.4	3872.6	10224.2	1835.8	169965.6	20354.6	576.2	8066.8	1045.2	710.2	Control	7.59145817827904	24.646476212286	73.8650025762867	6.60674414610408	0.956088624262896	14.5130818114158	86.6262094234843	19.6942806434992	1.276693192878	6.31476498540104	17.4385985000286	65.2430297131734	1.65454857731723	4.36823724738078	0.784336176790519	72.6169347913208	8.69639892368466	0.24617850804374
33	F	T2	10	H	27	Bottom	4046.8	1822.4	2211	871	254.6	2077	402	589.6	1621.4	2117.2	40.2	187.6	643.2	0	1313.2	0	13.4	509.2	114	45	0	0	13.4	0	High Dose	39.3939393939394	11.5151515151515	93.9393939393939	18.1818181818182	26.6666666666667	73.3333333333333	95.7575757575758	1.81818181818182	8.48484848484848	29.0909090909091	0	59.3939393939394	0	0.606060606060606	23.030303030303	5.15603799185889	2.03527815468114	0
33	S	T2	10	H	27	Bottom	48454.4	14324.6	34062.8	5038.4	4033.4	32026	1608	6284.6	17205.6	32428	174.2	1219.4	3564.4	67	28327.6	26.8	308.2	5641.4	1953	881	0	40.2	201	0	High Dose	14.7915027537372	11.8410700236035	94.0204563335956	4.720692368214	18.4500393391031	50.5114083398898	95.2006294256491	0.51140833988985	3.57985837922895	10.4642014162077	0.19669551534225	83.1628638867034	0.0786782061369001	0.904799370574351	16.5617623918175	5.73352748452858	2.58639923905257	0
34	F	T2	1	H	27	Bottom	42545	18317.8	24146.8	4636.4	4984.8	22404.8	1648.2	1219.4	14297.8	21976	522.6	1353.4	3015	187.6	17942.6	67	495.8	1031.8	1581	650	40.2	53.6	160.8	13.4	Low Dose	19.2008879023307	20.6437291897891	92.7857935627081	6.82574916759156	5.04994450610433	59.211986681465	91.0099889012209	2.16426193118757	5.60488346281909	12.4861265260821	0.776914539400666	74.3063263041065	0.277469478357381	2.05327413984462	4.27302996670366	6.54745142213461	2.69186807361638	0.166481687014428
34	S	T2	1	H	27	Bottom	126362	44903.4	81217.4	8321.4	12931	75401.8	3055.2	8602.8	39985.6	77251	1755.4	2117.2	5561	804	69572.8	254.6	1447.2	7946.2	5008	2225	147.4	308.2	536	120.6	Low Dose	10.2458340207886	15.9214651047682	92.8394654347467	3.76175548589342	10.5923114997525	49.2327998680086	95.1163174393665	2.16135951163174	2.60683055601386	6.84705494142881	0.989935654182478	85.6624319419238	0.313479623824451	1.78188417752846	9.78386404883683	6.16616636336549	2.73956073452241	0.181488203266788
35	F	T3	0	C	27	Bottom	145778.6	20033	125960	21560.6	43201.6	106208.4	13091.8	1460.6	25299.2	108968.8	14793.6	4033.4	17527.2	13158.8	79234.2	951.4	3403.6	1192.6	104761.2	8495.6	53.6	2331.6	1045.2	201	Control	17.1170212765957	34.2978723404255	84.3191489361702	10.3936170212766	1.15957446808511	20.0851063829787	86.5106382978723	11.7446808510638	3.20212765957447	13.9148936170213	10.4468085106383	62.9042553191489	0.75531914893617	2.70212765957447	0.946808510638298	83.1702127659574	6.74468085106383	0.0425531914893617
35	S	T3	0	C	27	Bottom	235022.6	63154.2	172324	18291	51268.4	126589.8	13493.8	3108.8	31610.6	148994.6	36273.8	3470.6	14820.4	32227	106114.6	2720.2	6726.8	2760.4	123414	17339.6	442.2	5132.2	817.4	629.8	Control	10.6143079315708	29.751166407465	73.4603421461897	7.83048211508554	1.80404354587869	18.343701399689	86.4618973561431	21.049766718507	2.01399688958009	8.60031104199067	18.701399688958	61.5785381026439	1.57853810264386	3.90357698289269	1.60186625194401	71.6174183514775	10.0622083981337	0.256609642301711
38	F	T1	0	H	27	Bottom	2385.2	335	2023.4	1192.6	120.6	1259.6	321.6	67	361.8	1835.8	254.6	120.6	1112.2	201	562.8	0	134	40.2	1206	80.4	0	93.8	40.2	13.4	Control	58.9403973509934	5.96026490066225	62.2516556291391	15.8940397350993	3.3112582781457	17.8807947019868	90.728476821192	12.5827814569536	5.96026490066225	54.9668874172185	9.93377483443709	27.8145695364238	0	6.62251655629139	1.98675496688742	59.6026490066225	3.97350993377483	0
38	S	T1	0	H	27	Bottom	19858.8	4609.6	15209	8589.4	214.4	7597.8	1661.6	80.4	1259.6	13735	2412	201	8535.8	1902.8	4395.2	13.4	1206	0	7410.2	482.4	0	1058.6	134	13.4	Control	56.4757709251101	1.40969162995595	49.9559471365639	10.9251101321586	0.52863436123348	8.28193832599119	90.3083700440529	15.8590308370044	1.3215859030837	56.1233480176211	12.511013215859	28.8986784140969	0.0881057268722467	7.9295154185022	0	48.7224669603524	3.17180616740088	0
39	F	T2	1	H	27	Bottom	2747	1232.8	1500.8	696.8	201	1313.2	187.6	120.6	1072	1366.8	107.2	107.2	562.8	80.4	656.6	0	67	107.2	88	28	0	53.6	0	0	Low Dose	46.4285714285714	13.3928571428571	87.5	12.5	8.03571428571429	71.4285714285714	91.0714285714286	7.14285714285714	7.14285714285714	37.5	5.35714285714286	43.75	0	4.46428571428571	7.14285714285714	5.863539445629	1.86567164179104	0
39	S	T2	1	H	27	Bottom	154662.8	62926.4	91347.8	7102	14271	76822.2	4636.4	13225.8	45935.2	84540.6	10184	1433.8	5185.8	8576	71314.8	562.8	3912.8	12287.8	4765	2760	147.4	2465.6	522.6	254.6	Low Dose	7.77468094469708	15.6227079360422	84.098577086695	5.07554642804753	14.4785096083321	50.2860495819275	92.5480416605545	11.148599090509	1.56960539826903	5.67698401056183	9.38829397095497	78.0695320522224	0.616106791843919	4.2834091242482	13.4516649552589	5.21632704892729	3.02141923505547	0.161361302625788
40	F	T2	0	H	27	Bottom	28153.4	5896	22190.4	5293	3363.4	19711.4	1031.8	2787.2	13694.8	19845.4	1500.8	1045.2	4100.4	1179.2	14271	120.6	536	2492.4	1279	599	13.4	254.6	160.8	13.4	Control	23.8526570048309	15.1570048309179	88.8285024154589	4.64975845410628	12.56038647343	61.7149758454106	89.4323671497585	6.76328502415459	4.71014492753623	18.4782608695652	5.31400966183575	64.3115942028985	0.543478260869565	2.41545893719807	11.231884057971	5.76375369529166	2.69936549138366	0.0603864734299517
40	S	T2	0	H	27	Bottom	101612.2	23865.4	77599.4	5815.6	12113.6	66557.8	3015	15718.2	31315.8	71931.2	7611.2	1232.8	4288	6606.2	61680.2	254.6	2023.4	13694.8	3879	1919	67	1353.4	214.4	107.2	Control	7.49438784320497	15.6104299775514	85.7710240027629	3.88533931963391	20.2555689863581	40.3557243999309	92.6955620790882	9.80832326023139	1.58867207736142	5.52581592125712	8.51321015368676	79.4854083923329	0.328095320324642	2.60749438784321	17.6480745985149	4.99874999033498	2.47295726513349	0.0863408737696426
41	F	T3	10	H	28	Bottom	10492.2	1567.8	8937.8	2814	1581.2	8415.2	2385.2	402	4824	8482.2	13.4	415.4	2398.6	0	5882.6	0	308.2	348.4	8066.8	2304.8	0	0	388.6	0	High Dose	31.4842578710645	17.6911544227886	94.1529235382309	26.6866566716642	4.49775112443778	53.9730134932534	94.9025487256372	0.149925037481259	4.64767616191904	26.8365817091454	0	65.8170914542729	0	3.44827586206897	3.89805097451274	90.2548725637182	25.7871064467766	0
41	S	T3	10	H	28	Bottom	121685.4	22244	99655.8	15678	23758.2	94054.6	10921	1929.6	33741.2	92741.4	348.4	2586.2	13091.8	40.2	79663	67	2532.6	1742	92098.2	20448.4	0	0	3363.4	40.2	High Dose	15.7321500605083	23.8402581686164	94.3794540809466	10.9587199139438	1.93626462283179	33.8577383353503	93.0617184348528	0.349603334677962	2.59513244587871	13.1370176146296	0.0403388463089956	79.9381471023262	0.0672314105149926	2.54134731746672	1.74801667338981	92.4162968939088	20.5190264891757	0
42	F	T3	0	H	28	Bottom	48467.8	8790.4	39811.4	8723.4	5373.4	24066.4	7530.8	696.8	10679.8	33366	12180.6	1072	7651.4	10773.6	16401.6	750.4	3926.2	522.6	23423.2	3845.8	67	3417	308.2	187.6	Control	21.9118142039717	13.4971390104342	60.4510265903736	18.9161898350724	1.75025244025581	26.8259845169976	83.8101649276338	30.5957590037025	2.69269606193201	19.2191181420397	27.0615954224167	41.1982497475597	1.88488724335241	9.86199932682598	1.31268933019185	58.8354089532144	9.66004712218108	0.168293503870751
42	S	T3	0	H	28	Bottom	294947.4	82544	213033.2	18090	24790	104881.8	16482	1299.8	28354.4	189181.2	99722.8	1541	16562.4	87180.4	93089.8	9889.2	12301.2	911.2	103474.8	13011.4	469	10800.4	509.2	603	Control	8.49163416781985	11.636683859605	49.2326078752044	7.73682224179142	0.610139640206315	13.3098502956347	88.8036230972449	46.8109196125299	0.72336142911058	7.77456283809284	40.9233865895081	43.6973204176626	4.64209334507485	5.7743112341175	0.427726758082778	48.5721474399296	6.10768650144672	0.220153478424959
43	F	T2	0	C	28	Bottom	279175.6	48427.6	230386.2	13614.4	17031.4	211425.2	5346.6	29667.6	121819.4	218540.6	6378.4	1514.2	10760.2	4837.4	204135.6	321.6	3778.8	26438.2	13634	7734	201	924.6	1487.4	107.2	Control	5.90938172512069	7.39254347699645	91.7699063572384	2.3207119176409	12.877333798639	52.8761705345199	94.8583725934974	2.76856860350142	0.657244227301809	4.67050543825976	2.09969173500843	88.6058279532368	0.139591694294189	1.64020240795673	11.4756005351015	5.91788917912618	3.35697190196288	0.0872448089338684
43	S	T2	0	C	28	Bottom	232047.8	54122.6	177496.4	6485.6	35268.8	157570.6	4167.4	15986.2	65713.6	164431.4	10157.2	978.2	4904.4	8777	153523.8	268	3524.2	14110.2	10549	4273	160.8	1742	750.4	227.8	Control	3.65393326287181	19.870149479088	88.7739695002265	2.34787860486184	9.0064925260456	37.0224973576929	92.6392873320248	5.72248225879511	0.551109768986864	2.76309829382455	4.94488902310131	86.4940359353767	0.15098897780462	1.98550505813076	7.94956968141326	5.94321913007813	2.40737276925053	0.0905933866827722
44	F	T2	10	C	28	Bottom	75415.2	12542.4	62765.6	18505.4	10599.4	60527.8	6566	10103.6	38605.4	60554.6	321.6	4489	13145.4	67	43402.6	0	750.4	9326.4	3808	1312	0	0	442.2	0	High Dose	29.4833475661828	16.8872758326217	96.4346712211785	10.4611443210931	16.0973526900085	61.5072587532024	96.4773697694278	0.512382578992314	7.15200683176772	20.9436379163108	0.106746370623399	69.1502988898377	0	1.19555935098207	14.8590947907771	6.06701760199855	2.09031698892387	0
44	S	T2	10	C	28	Bottom	66490.8	15865.6	50518	6083.6	6592.8	47288.6	2010	11939.4	22753.2	48816.2	455.6	1554.4	4341.6	201	43308.8	26.8	428.8	11202.4	2679	1192	0	93.8	227.8	0	High Dose	12.0424403183024	13.0503978779841	93.6074270557029	3.97877984084881	23.6339522546419	45.0397877984085	96.631299734748	0.901856763925729	3.07692307692308	8.59416445623342	0.397877984084881	85.7294429708223	0.0530503978779841	0.848806366047745	22.1750663129973	5.30306029534027	2.35955501009541	0
45	F	T3	1	C	28	Bottom	237488.2	36729.4	201174.2	23570.6	61197.8	182628.6	9487.2	2693.4	41245.2	164980.8	1474	3242.8	20327.8	469	150977.8	375.2	2117.2	2211	179479.6	23168.6	174.2	174.2	1916.2	254.6	Low Dose	11.7165123559582	30.4203024045827	90.7813228535269	4.71591287550789	1.33883967228402	20.5022313994538	82.0089255978152	0.732698328115633	1.61193632185439	10.1045760341038	0.233131286218611	75.0482914807167	0.186505028974888	1.05242123492973	1.09904749217345	89.2160127889163	11.5166855391994	0.0865916205954839
45	S	T3	1	C	28	Bottom	174159.8	43657.2	130998.4	15517.2	39570.2	111622	6499	871	24870.4	107012.4	1902.8	2278	13239.2	321.6	98155	1018.4	2800.6	643.2	110362.4	14807	509.2	160.8	1219.4	1072	Low Dose	11.8453355155483	30.2066284779051	85.208674304419	4.96112929623568	0.664893617021277	18.9852700490998	81.689852700491	1.45253682487725	1.73895253682488	10.1063829787234	0.245499181669394	74.9283960720131	0.777414075286416	2.13788870703764	0.490998363338789	84.2471358428805	11.3031914893617	0.388707037643208
46	F	T3	10	C	28	Bottom	45332.2	15369.8	30069.6	10036.6	7088.6	27202	7651.4	482.4	13627.8	27791.6	455.6	2331.6	7705	40.2	18572.4	67	629.8	402	26786.6	5051.8	0	0	830.8	26.8	High Dose	33.3778966131907	23.5739750445633	90.4634581105169	25.445632798574	1.60427807486631	45.3208556149733	92.4242424242424	1.51515151515152	7.75401069518717	25.6238859180036	0.133689839572193	61.7647058823529	0.222816399286988	2.09447415329768	1.33689839572193	89.0819964349376	16.8003565062389	0
46	S	T3	10	C	28	Bottom	84795.2	31369.4	53707.2	9916	14445.2	47168	6673.2	830.8	15664.6	49861.4	1018.4	2371.8	7544.2	107.2	41553.4	308.2	1005	737	46323.8	7758.6	187.6	13.4	978.2	67	High Dose	18.4630738522954	26.8962075848303	87.8243512974052	12.4251497005988	1.54690618762475	29.1666666666667	92.8393213572854	1.89620758483034	4.41616766467066	14.0469061876248	0.199600798403194	77.3702594810379	0.573852295409182	1.87125748502994	1.37225548902196	86.25249500998	14.4461077844311	0.349301397205589
48	F	T2	0	H	28	Bottom	39409.4	16736.6	22579	3604.6	2747	13949.4	4422	2184.2	8093.6	21600.8	10988	723.6	2800.6	10023.2	8468.8	134	3671.6	1889.4	875	319	0	3095.4	93.8	0	Control	15.9643916913947	12.1661721068249	61.7804154302671	19.5845697329377	9.67359050445104	35.8456973293769	95.6676557863502	48.6646884272997	3.20474777448071	12.4035608308605	44.3916913946588	37.5074183976261	0.593471810089021	16.2611275964392	8.36795252225519	3.8752823419992	1.41281721954028	0
48	S	T2	0	H	28	Bottom	136438.8	51268.4	84701.4	5333.2	5775.4	40870	16468.6	5266.2	19135.2	81445.2	56320.2	1072	4060.2	52461	24696.2	790.6	15235.8	4127.2	2644	1004	40.2	12596	254.6	80.4	Control	6.29647207720297	6.81854137003639	48.2518588830881	19.4431260876444	6.21737066919791	22.5913621262458	96.155671570954	66.4926435690555	1.265622528081	4.79354532510679	61.9364024679639	29.156778990666	0.933396614459737	17.9876601803512	4.87264673311185	3.12155407112515	1.18534050204601	0.0474608448030375
[truncated: 4 more columns]
