# Supplementary material for: Optimal experimental design for efficient toxicity testing in microphysiological systems: A bone marrow application
Source: Front Pharmacol. 2023 Mar 31;14:1142581. doi: 10.3389/fphar.2023.1142581 (PMC10103791; doi:10.3389/fphar.2023.1142581)
Supplement: Supplementary file 2 [file DataSheet1.zip › Data package/Data/data_BM-2.csv]

TubeNo	Fraction	DoseName	Time	Dose	Flusher	ControlUnit	Incubator	SingleCells	ViableCells	CD13+	CD16+	CD34+	CD36+	CD38+	CD41a+	CD71+	CD235a+	LateGranulocytes	EarlyMyeloid	ErythroidA	ErythroidB	LaterMonocytes	ErythroidC	LineageDiffd	ltHSC	Platelets	CD13-CD36+	ErythroidD	ErythroidE	ErythroidF	Q4	DeadCells	DeadCells_pct	CD13+_pct	CD16+_pct	CD34+_pct	CD36+_pct	CD38+_pct	CD41a+_pct	CD71+_pct	CD235a+_pct	LateGranulocytes_pct	EarlyMyeloid_pct	ErythroidA_pct	ErythroidB_pct	LaterMonocytes_pct	ErythroidC_pct	LineageDiffd_pct	ltHSC_pct
3	F	High Dose	d0	10	C	23	Top	103421.2	91455	27965.8	2559.4	58544.6	22203.8	22002.8	8696.6	91012.8	25446.6	2613	25929	23530.4	39195	5668.2	16535.6	15168.8	43027.4	4690	16549	0	15182.2	1366.8	0	11966.2	11.5703550142524	30.5787545787546	2.7985347985348	64.014652014652	24.2783882783883	24.0586080586081	9.50915750915751	99.5164835164835	27.8241758241758	2.85714285714286	28.3516483516484	25.7289377289377	42.8571428571429	6.1978021978022	18.0805860805861	16.5860805860806	47.0476190476191
3	F	High Dose	d7	10	H	23	Top	33339.2	11189	2211	1742	8066.8	911.2	4100.4	3765.4	8723.4	656.6	509.2	1648.2	308.2	6592.8	656.6	254.6	3376.8	4770.4	2425.4	254.6	67	67	26.8	93.8	22150.2	66.4389067524116	19.7604790419162	15.5688622754491	72.0958083832335	8.1437125748503	36.6467065868263	33.6526946107784	77.9640718562874	5.86826347305389	4.55089820359281	14.7305389221557	2.75449101796407	58.9221556886228	5.86826347305389	2.27544910179641	30.1796407185629	42.6347305389221
3	F	High Dose	d14	10	C	23	Top	18411.6	7209.2	3618	1420.4	5695	2264.6	2840.8	4100.4	6164	442.2	844.2	2680	187.6	2505.8	2036.8	227.8	2412	3350	1085.4	227.8	53.6	26.8	134	13.4	11202.4	60.844250363901	50.185873605948	19.7026022304833	78.996282527881	31.4126394052045	39.4052044609665	56.8773234200743	85.5018587360595	6.13382899628253	11.7100371747212	37.1747211895911	2.60223048327138	34.7583643122677	28.2527881040892	3.15985130111524	33.457249070632	46.4684014869888
3	F	High Dose	rd7	10	H	23	Top	29305.8	18009.6	7021.6	3926.2	15932.6	7423.6	3202.6	7785.4	16254.2	201	2010	5051.8	107.2	9098.6	6043.4	1299.8	2237.8	13601	1916.2	1541	13.4	40.2	1460.6	26.8	11296.2	38.5459533607682	38.9880952380952	21.8005952380952	88.4672619047619	41.2202380952381	17.7827380952381	43.2291666666667	90.2529761904762	1.11607142857143	11.1607142857143	28.0505952380952	0.595238095238095	50.5208333333333	33.5565476190476	7.21726190476191	12.4255952380952	75.5208333333333
3	F	High Dose	rd14	10	C	23	Top	39355.8	32521.8	9205.8	10438.6	29600.6	6177.4	3698.4	10988	28756.4	616.4	1661.6	7597.8	254.6	19724.8	5400.2	723.6	3028.4	26478.4	3350	763.8	26.8	134	522.6	80.4	6834	17.364657814096	28.3065512978986	32.0972393901937	91.0177173465183	18.9946435929131	11.372064276885	33.7865677791512	88.421920065925	1.89534404614751	5.10918829831067	23.3621755253399	0.782859497321796	60.6510094767202	16.6048619695097	2.22496909765142	9.31190770498558	81.4173877214668
3	S	High Dose	rd14-S	10	C	23	Top	164123.2	139145.6	22177	66222.8	123842.8	13721.6	11349.8	32682.6	114610.2	3055.2	2894.4	19510.4	1206	93331	10907.6	2626.4	8281.2	115427.6	15570.8	2854.2	549.4	696.8	1420.4	187.6	24977.6	15.2188112344873	15.9379815100154	47.5924499229584	89.002311248074	9.8613251155624	8.15677966101695	23.4880585516179	82.3671032357473	2.19568567026194	2.08012326656394	14.0215716486903	0.866718027734977	67.074345146379	7.83898305084746	1.88751926040062	5.95146379044684	82.9545454545455
4	F	Low Dose	d0	1	C	23	Top	28461.6	24535.4	10733.4	951.4	17138.6	5319.8	5145.6	2827.4	24267.4	4998.2	938	10036.6	4636.4	8736.8	2090.4	3229.4	3926.2	13225.8	1768.8	3216	0	3108.8	107.2	0	3926.2	13.7947269303201	43.7465865647187	3.87766247951939	69.8525395958493	21.6821409066084	20.9721463681049	11.5237575095576	98.9077007099945	20.3713817586019	3.82304751501912	40.9066084107045	18.8967777170945	35.608956854178	8.5199344620426	13.1622064445658	16.00218459858	53.9049699617695
4	F	Low Dose	d7	1	H	23	Top	48896.6	31369.4	5105.4	3256.2	20971	2921.2	6056.8	5494	26424.8	4850.8	536	4381.8	4542.6	18599.2	415.4	2479	4328.2	17178.8	3484	2492.4	53.6	2331.6	80.4	26.8	17527.2	35.8454371060565	16.2750961127723	10.3801794105083	66.8517727466894	9.3122597180692	19.3079880392994	17.5138829560017	84.2375053395985	15.4634771465186	1.70867150790261	13.9683895771038	14.4809910294746	59.2909013242204	1.32422041862452	7.90260572404955	13.7975224263135	54.7629218282785
4	F	Low Dose	d14	1	C	23	Top	485549	382556.6	42116.2	49700.6	281842.2	13426.8	54551.4	100955.6	317955.2	29453.2	2077	38015.8	20260.8	260670.2	5909.4	7316.4	37922	250258.4	74423.6	7383.4	536	5011.6	1567.8	268	102992.4	21.2115358079205	11.0091421766086	12.9916984833094	73.67333356685	3.50975515779887	14.2596938596798	26.3897159270027	83.1132438964587	7.69904374934324	0.542926197064696	9.93730078111318	5.29615748362465	68.1389891064486	1.54471259939052	1.91250131353112	9.9127815335038	65.4173526218081
4	F	Low Dose	rd7	1	H	23	Top	372506.6	279403.4	15530.6	99977.4	210112	16562.4	5909.4	35992.4	161135	22096.6	1380.2	14271	11443.6	135782.2	6016.6	9782	2063.6	204899.4	26371.2	10934.4	1139	3993.2	5306.4	495.8	93103.2	24.9937048095255	5.55848640352981	35.7824564769076	75.2002302047863	5.92777324828545	2.11500647450962	12.8818761690087	57.671094911515	7.90849359742938	0.493981104023788	5.10766869694499	4.09572682365354	48.5971895832334	2.15337393889981	3.50103112560549	0.738573689511294	73.334612248813
4	F	Low Dose	rd14	1	C	23	Top	176062.6	146743.4	25486.8	61666.8	114087.6	15517.2	4422	26505.2	94818.4	14887.4	1782.2	23905.6	8723.4	67576.2	9179	5855.8	1969.8	111622	9045	6311.4	804	3912.8	911.2	683.4	29319.2	16.6527132962935	17.3682768696923	42.0235594922838	77.746324536572	10.5743767692448	3.01342343165008	18.0622774175874	64.6151036435029	10.1451922198886	1.21450095881655	16.2907497032235	5.94466258789152	46.0505889873071	6.25513651721304	3.99050315039722	1.34234316500776	76.0661126837732
4	S	Low Dose	rd14-S	1	C	23	Top	247390.8	189422.4	31476.6	60568	118724	28984.2	7785.4	39878.4	122891.4	43000.6	2224.4	29627.4	25661	77023.2	9849	18532.2	3711.8	114194.8	21882.2	19389.8	2787.2	12743.4	1581.2	2278	57968.4	23.4319142021449	16.6171477079796	31.9750990379174	62.6768534238823	15.3013582342954	4.11007357102434	21.0526315789474	64.8769100169779	22.7009054895303	1.17430673457838	15.6409168081494	13.5469722693831	40.6621392190153	5.19949066213922	9.78353140916808	1.95953593661573	60.2857951329938
9	F	Control	d0	0	C	24	Top	67067	59777.4	16013	1340	33955.6	19202.2	6512.4	7423.6	58745.6	22538.8	1313.2	14994.6	20984.4	22270.8	3363.4	15838.8	4636.4	29158.4	4716.8	15825.4	0	15061.6	763.8	0	7289.6	10.8691308691309	26.7877157587985	2.24164985429276	56.8034073077785	32.1228424120152	10.8944182918628	12.4187401927819	98.2739296121946	37.7045505492042	2.1968168572069	25.084061869536	35.1042367182246	37.2562205783457	5.62654113427483	26.4963012777404	7.75610849585295	48.7783008294104
9	F	Control	d7	0	H	24	Top	36220.2	26719.6	4958	1675	15075	5440.4	4100.4	5788.8	23423.2	9661.4	415.4	4462.2	9031.6	10626.2	469	4958	2814	12716.6	3309.8	4998.2	80.4	4783.8	93.8	40.2	9500.6	26.2301146873844	18.555667001003	6.26880641925777	56.41925777332	20.3610832497492	15.346038114343	21.6649949849549	87.6629889669007	36.1584754262788	1.55466399197593	16.7001003009027	33.8014042126379	39.7693079237713	1.75526579739218	18.555667001003	10.5315947843531	47.592778335005
9	F	Control	d14	0	C	24	Top	697724.6	543865.8	42866.6	60527.8	288622.6	40481.4	46886.6	137309.8	457931.6	144237.6	2077	38417.8	123976.8	298418	3216	36917	26143.4	271149	113364	37292.2	1125.6	34170	1688.4	308.2	153858.8	22.0515085751599	7.88183408480548	11.1291792938626	53.0687165841279	7.4432700125656	8.62098701554685	25.2470002710227	84.199374183852	26.5208071550004	0.381895680883041	7.06383817478503	22.7954763840639	54.8697858920344	0.591322344593096	6.78788774730825	4.80695789292138	49.8558651785054
9	F	Control	rd7	0	H	24	Top	333686.8	252054	9661.4	74571	141088.6	15383.2	4221	20997.8	147038.2	64896.2	589.6	9219.2	48776	90235.6	2157.4	12609.4	1152.4	136358.4	15410	13949.4	1487.4	9192.4	2961.4	308.2	81632.8	24.4638984820496	3.83306751727804	29.585326953748	55.9755449229133	6.10313662945242	1.67464114832536	8.33067517278044	58.3359914938862	25.7469431153642	0.233918128654971	3.65762892078682	19.351408825093	35.8001063264221	0.855927698032961	5.0026581605529	0.457203615098352	54.0988835725678
9	F	Control	rd14	0	C	24	Top	129028.6	108352.4	25647.6	26893.8	57700.4	16240.8	4556	20703	66745.4	31972.4	1809	24039.6	22605.8	29252.2	8281.2	7611.2	1648.2	55583.2	5882.6	8241	1112.2	5963	442.2	723.6	20676.2	16.0245092948385	23.6705416769725	24.8206777145684	53.2525352461044	14.9888696512491	4.20479841701707	19.1070986890923	61.6002968093	29.5077912441257	1.66955231263913	22.1864951768489	20.8632203809053	26.9972792480831	7.6428394756369	7.02448676725204	1.52114766262676	51.2985406876082
9	S	Control	rd14-S	0	C	24	Top	461831	356614.2	45680.6	69800.6	133825.8	54350.4	6164	43282	219853.8	176987.2	2010	44099.4	122610	71381.8	17085	35711	2438.8	130006.8	23208.8	38726	7008.2	23664.4	2130.6	5922.8	105216.8	22.7825330044973	12.8095291774697	19.5731409461541	37.5267726299177	15.2406718521024	1.72847856310826	12.1369255626949	61.650321271559	49.6298801337692	0.56363431405704	12.3661368504115	34.3816931574794	20.0165332732123	4.79089166948484	10.0139029797467	0.683876301055875	36.4558674332093
10	F	High Dose	d0	10	C	24	Top	65043.6	58357	15597.6	2412	34880.2	16669.6	12113.6	5440.4	57405.6	18090	2345	13614.4	16830.4	25299.2	4448.8	12220.8	8334.8	26398	2613	12234.2	0	11631.2	589.6	13.4	6686.6	10.2801812937783	26.7278989667049	4.13318025258324	59.7703788748565	28.564867967853	20.7577497129736	9.32261768082664	98.3696900114811	30.9988518943743	4.01836969001148	23.3295063145809	28.8404133180253	43.3524684270953	7.62342135476464	20.9414466130884	14.2824339839265	45.2353616532721
10	F	High Dose	d7	10	H	24	Top	24883.8	12850.6	2546	2425.4	9969.6	777.2	4663.2	3135.6	10304.6	710.2	710.2	1742	442.2	7973	469	268	4020	6123.8	1648.2	281.4	53.6	160.8	53.6	13.4	12033.2	48.3575659666128	19.8123044838373	18.873826903024	77.5808133472367	6.04796663190824	36.2877997914494	24.400417101147	80.1876955161627	5.52659019812304	5.52659019812304	13.555787278415	3.44108446298227	62.043795620438	3.64963503649635	2.08550573514077	31.2825860271116	47.6538060479666
10	F	High Dose	d14	10	C	24	Top	25862	11524	4931.2	2010	9165.6	2747	3564.4	5239.4	9634.6	643.2	911.2	3859.2	308.2	4636.4	2559.4	174.2	2961.4	6231	1085.4	174.2	53.6	80.4	13.4	26.8	14338	55.440414507772	42.7906976744186	17.4418604651163	79.5348837209302	23.8372093023256	30.9302325581395	45.4651162790698	83.6046511627907	5.58139534883721	7.90697674418605	33.4883720930233	2.67441860465116	40.2325581395349	22.2093023255814	1.51162790697674	25.6976744186047	54.0697674418605
10	F	High Dose	rd7	10	H	24	Top	30994.2	23369.6	8361.6	5628	21708	8669.8	4194.2	8482.2	20796.8	268	2157.4	6231	134	12395	7088.6	1460.6	3216	18411.6	1460.6	1594.6	0	53.6	1527.6	13.4	7624.6	24.6000864677908	35.7798165137615	24.0825688073395	92.8899082568807	37.098623853211	17.947247706422	36.295871559633	88.9908256880734	1.14678899082569	9.23165137614679	26.6628440366972	0.573394495412844	53.0389908256881	30.3325688073395	6.25	13.7614678899083	78.7844036697248
10	F	High Dose	rd14	10	C	24	Top	37453	31999.2	10371.6	11725	29265.6	7035	3457.2	10974.6	26893.8	482.4	1835.8	8576	254.6	16977.8	6391.8	549.4	2854.2	26317.6	2666.6	589.6	40.2	147.4	388.6	13.4	5453.8	14.561717352415	32.4120603015075	36.641541038526	91.4572864321608	21.9849246231156	10.8040201005025	34.2964824120603	84.0452261306533	1.50753768844221	5.73701842546064	26.8006700167504	0.795644891122278	53.0569514237856	19.9748743718593	1.71691792294807	8.91959798994975	82.2445561139028
10	S	High Dose	rd14-S	10	C	24	Top	205824	156110	25419.8	62283.2	120600	14659.6	12823.8	34129.8	122020.4	5668.2	2599.6	23061.4	2479	99629	9071.8	5400.2	7356.6	112881.6	17071.6	5775.4	1005	1594.6	2117.2	1058.6	49714	24.1536458333333	16.2832618025751	39.8969957081545	77.2532188841202	9.39055793991416	8.21459227467811	21.862660944206	78.1630901287554	3.63090128755365	1.66523605150215	14.7725321888412	1.58798283261803	63.8197424892704	5.81115879828326	3.45922746781116	4.71244635193133	72.3090128755365
13	F	Control	d0	0	C	24	Top	30552	26840.2	8214.2	629.8	18210.6	7008.2	4623	2291.4	26250.6	8281.2	616.4	7718.4	7678.2	10706.6	2251.2	4757	3390.2	14686.4	1353.4	4770.4	0	4395.2	375.2	0	3711.8	12.1491228070175	30.6040938592112	2.34648027958063	67.8482276585122	26.1108337493759	17.2241637543684	8.53719420868697	97.8032950574139	30.8537194208687	2.29655516724913	28.7568647029456	28.6070893659511	39.8901647528707	8.38741887169246	17.7234148776835	12.6310534198702	54.717923115327
13	F	Control	d7	0	H	24	Top	113806.2	80185.6	5949.6	5346.6	37118	20207.2	11363.2	17594.2	72976.4	41218.4	643.2	5132.2	39865	29600.6	348.4	19791.8	8066.8	30190.2	14565.8	19899	67	19738.2	80.4	13.4	33620.6	29.5419757447309	7.41978609625668	6.6677807486631	46.2901069518717	25.2005347593583	14.1711229946524	21.9418449197861	91.00935828877	51.403743315508	0.802139037433155	6.40040106951872	49.7159090909091	36.9151069518717	0.434491978609626	24.682486631016	10.0601604278075	37.6504010695187
13	F	Control	d14	0	C	24	Top	514359	409959.6	27724.6	49044	202179.2	28126.6	34652.4	75241	329479.2	149222.4	1313.2	24843.6	128948.2	179533.2	1594.6	26357.8	19657.8	188095.8	62135.8	26652.6	1031.8	24388	1045.2	187.6	104399.4	20.2969910121141	6.76276394064196	11.9631300254952	49.3168595149376	6.86082238347388	8.45263777211218	18.3532718833758	80.368699745048	36.3992939792116	0.320324246584298	6.06001176701314	31.4538798457214	43.792900568739	0.388965156566647	6.4293652350134	4.79505785448127	45.881545401059
13	F	Control	rd7	0	H	24	Top	530398.8	404452.2	10492.2	135634.8	244630.4	30297.4	5842.4	46404.2	245300.4	93679.4	696.8	9916	78336.4	157128.4	2653.2	26840.2	1983.2	238211.8	40066	28796.6	1460.6	22431.6	4328.2	576.2	125946.6	23.745641958466	2.59417552927144	33.5354338534937	60.4843786237286	7.49097173905841	1.44452175065434	11.4733459232018	60.6500347877945	23.1620448596892	0.172282410628499	2.4517112281748	19.3685187025809	38.8496835967266	0.655998409700825	6.63618593247855	0.49034224563496	58.8973925719776
13	F	Control	rd14	0	C	24	Top	436652.4	354363	40468	87810.2	163547	40146.4	9634.6	43657.2	227759.8	149222.4	2278	38605.4	113283.6	89364.6	12622.8	26277.4	3886	158441.6	20676.2	28729.6	3752	20193.8	1943	2840.8	82289.4	18.8455164794697	11.4199281527699	24.7797315182454	46.1523917564757	11.3291737568538	2.7188504443184	12.3199092456041	64.2730194743808	42.1100397050482	0.642843637738703	10.8943089430894	31.9682359614294	25.218377765173	3.56211003970505	7.4153904329741	1.09661561731896	44.7116657213084
13	S	Control	rd14-S	0	C	24	Top	482587.6	342504	26505.2	94563.8	157932.4	33687.6	7276.2	35965.6	226848.6	155694.6	1340	25553.8	115079.2	93679.4	7249.4	25553.8	3229.4	153416.6	21574	27416.4	4154	18827	1165.8	3269.6	140083.6	29.0276003776309	7.73865414710485	27.6095461658842	46.1111111111111	9.83568075117371	2.12441314553991	10.5007824726135	66.2323943661972	45.4577464788732	0.391236306729264	7.46087636932707	33.5993740219092	27.3513302034429	2.11658841940532	7.46087636932707	0.942879499217527	44.7926447574335
14	F	Low Dose	d0	1	C	24	Top	37292.2	33098	10679.8	723.6	22002.8	8308	6177.4	3497.4	32374.4	8643	750.4	10157.2	7919.4	14003	2787.2	5520.8	4582.8	17299.4	1500.8	5534.2	0	4984.8	549.4	0	4194.2	11.2468559108875	32.2672064777328	2.18623481781377	66.4777327935223	25.1012145748988	18.663967611336	10.5668016194332	97.8137651821862	26.1133603238866	2.26720647773279	30.6882591093117	23.9271255060729	42.3076923076923	8.42105263157895	16.6801619433198	13.8461538461538	52.2672064777328
14	F	Low Dose	d7	1	H	24	Top	52983.6	33875.2	6298	3953	21319.4	3845.8	6901	11885.8	28609	9058.4	683.4	5520.8	7624.6	15905.8	817.4	3028.4	5480.6	16401.6	7678.2	3028.4	294.8	2532.6	134	67	19108.4	36.0647445624684	18.5917721518987	11.6693037974684	62.9351265822785	11.3528481012658	20.371835443038	35.0870253164557	84.4541139240506	26.7405063291139	2.01740506329114	16.2974683544304	22.5079113924051	46.9541139240506	2.4129746835443	8.93987341772152	16.1787974683544	48.4177215189873
14	F	Low Dose	d14	1	C	24	Top	199459	138984.8	23651	16013	100701	7195.8	27349.4	47730.8	114985.4	7088.6	1675	20783.4	4113.8	90034.6	3859.2	3269.6	18398.2	84031.4	31851.8	3309.8	348.4	1420.4	1273	268	60474.2	30.3191132012093	17.0169687620517	11.5214037794061	72.4546856922484	5.17740069417663	19.6779791747011	34.3424604704975	82.7323563440031	5.10026995757809	1.2051677593521	14.9537215580409	2.95989201696876	64.7801774006942	2.77670651754724	2.3524874662553	13.2375626687235	60.4608561511763
14	F	Low Dose	rd7	1	H	24	Top	183446	134214.4	11014.8	39543.4	103260.4	10840.6	5011.6	21976	91267.4	6954.6	964.8	10103.6	4261.2	78041.6	4207.6	6083.6	2023.4	99696	15651.2	6847.4	281.4	2050.2	4301.4	214.4	49231.6	26.8371073776479	8.20686900958466	29.4628594249201	76.9369009584665	8.07707667731629	3.73402555910543	16.3738019169329	68.0011980830671	5.18170926517572	0.718849840255591	7.5279552715655	3.17492012779553	58.14696485623	3.13498402555911	4.53274760383387	1.50758785942492	74.2811501597444
14	F	Low Dose	rd14	1	C	24	Top	81016.4	65137.4	14833.8	22713	49861.4	7544.2	4154	16160.4	44555	4462.2	1661.6	13333	2465.6	31959	5266.2	2063.6	1876	47744.2	5909.4	2264.6	294.8	1366.8	469	134	15879	19.599735362223	22.7730919563876	34.8693684427073	76.5480353836659	11.5819790166632	6.37728862373997	24.8097099362271	68.4015634643078	6.8504422958239	2.55091544949599	20.4690392923267	3.78522937667147	49.0639786052253	8.08475622299938	3.16807241308373	2.88006583007612	73.2976753754372
14	S	Low Dose	rd14-S	1	C	24	Top	329961.6	244509.8	35751.2	90436.6	158173.6	29480	10117	47945.2	161175.2	43040.8	2626.4	33567	25111.6	112452.8	10599.4	18224	4850.8	152384.8	27416.4	19188.8	2706.8	11510.6	2385.2	2586.2	85451.8	25.8974983755685	14.621581629857	36.986901956486	64.6900860415411	12.0567764564038	4.13766646572039	19.6087028004603	65.9176850989204	17.6028936263495	1.07414917520688	13.7282841014961	10.2701813996821	45.9911218282457	4.33495917137064	7.45327999123144	1.9838877623719	62.3225735737381
19	F	High Dose	d0	10	C	25	Top	41566.8	37587	7490.6	1125.6	19925.8	11443.6	6887.6	5494	37171.6	14230.8	1112.2	6566	13279.4	16508.8	2345	9098.6	4743.6	15048.2	3698.4	9112	0	8120.4	991.6	0	3979.8	9.57446808510639	19.9286987522282	2.99465240641711	53.0124777183601	30.445632798574	18.3244206773619	14.6167557932264	98.8948306595365	37.8609625668449	2.95900178253119	17.4688057040998	35.3297682709447	43.921568627451	6.23885918003565	24.2067736185383	12.620320855615	40.0356506238859
19	F	High Dose	d7	10	H	25	Top	20046.4	7638	2117.2	1487.4	5346.6	629.8	2693.4	2010	5802.2	589.6	268	1782.2	402	3698.4	455.6	174.2	2170.8	3216	830.8	174.2	13.4	160.8	0	0	12408.4	61.8983957219251	27.719298245614	19.4736842105263	70	8.24561403508772	35.2631578947368	26.3157894736842	75.9649122807018	7.71929824561404	3.50877192982456	23.3333333333333	5.26315789473684	48.4210526315789	5.96491228070175	2.28070175438596	28.421052631579	42.1052631578947
19	F	High Dose	d14	10	C	25	Top	28957.4	9473.8	4448.8	1782.2	7316.4	2505.8	3363.4	4850.8	7852.4	683.4	897.8	3417	254.6	3323.2	2197.6	308.2	2894.4	4448.8	1125.6	308.2	40.2	80.4	120.6	67	19483.6	67.2836649699213	46.958981612447	18.8118811881188	77.2277227722772	26.4497878359265	35.5021216407355	51.2022630834512	82.8854314002829	7.21357850070721	9.47666195190948	36.0678925035361	2.68741159830269	35.0777934936351	23.1966053748232	3.25318246110325	30.5516265912306	46.958981612447
19	F	High Dose	rd7	10	H	25	Top	24240.6	14967.8	4757	2934.6	13400	5453.8	2345	5520.8	13158.8	241.2	1085.4	3738.6	93.8	8401.8	4180.8	1179.2	1701.8	11644.6	1407	1313.2	40.2	53.6	1206	13.4	9272.8	38.253178551686	31.781557743957	19.6060877350045	89.5255147717099	36.4368845120859	15.6669650850492	36.8845120859445	87.9140555058192	1.61145926589078	7.25156669650851	24.9776186213071	0.62667860340197	56.1324977618621	27.9319606087735	7.87824529991047	11.3697403760072	77.7976723366159
19	F	High Dose	rd14	10	C	25	Top	31114.8	27202	6740.2	7919.4	24991	5413.6	4636.4	7825.6	24481.8	629.8	1326.6	5453.8	268	17875.6	4917.8	455.6	4046.8	20930.8	2398.6	536	40.2	134	348.4	13.4	3912.8	12.5753660637382	24.7783251231527	29.1133004926108	91.871921182266	19.9014778325123	17.0443349753695	28.7684729064039	90	2.31527093596059	4.87684729064039	20.0492610837438	0.985221674876847	65.7142857142857	18.0788177339901	1.67487684729064	14.8768472906404	76.9458128078818
19	S	High Dose	rd14-S	10	C	25	Top	134080.4	97927.2	16683	38685.8	78189	12234.2	7557.6	22230.6	79676.4	4100.4	2144	14659.6	2331.6	63033.6	7423.6	4596.2	5266.2	72788.8	11591	4891	777.2	1608	2130.6	375.2	36153.2	26.9638217069758	17.0361247947455	39.5046524356869	79.8440065681445	12.4931581828134	7.7175697865353	22.7011494252874	81.3628899835796	4.1871921182266	2.18938149972633	14.9698960043788	2.38095238095238	64.367816091954	7.58073344280241	4.69348659003831	5.37766830870279	74.3295019157088
20	F	Control	d0	0	C	25	Top	45024	39784.6	11256	1072	23570.6	12234.2	7035	4502.4	38953.8	14378.2	1139	10344.8	13118.6	15061.6	2747	9487.2	5025	18451.8	2532.6	9487.2	0	9031.6	455.6	0	5239.4	11.6369047619048	28.2923543280566	2.69450993600539	59.2455372179185	30.7510946446615	17.6827214550354	11.3169417312226	97.9117547995958	36.1401145166723	2.86291680700573	26.002020882452	32.974065341866	37.8578646008757	6.90468171101381	23.8464129336477	12.6305153250253	46.3792522734928
20	F	Control	d7	0	H	25	Top	102617.2	76795.4	7986.4	7557.6	35938.8	16508.8	9889.2	15115.2	70859.2	39181.6	1179.2	6579.4	36970.6	27617.4	723.6	15691.4	6646.4	30511.8	10894.2	15825.4	53.6	15570.8	160.8	40.2	25821.8	25.163227996866	10.3995812249171	9.84121444774036	46.798115512127	21.4971209213052	12.877333798639	19.6824288954807	92.2701099284593	51.0207642645263	1.53550863723608	8.56744023730588	48.1416855697086	35.9623102425406	0.942243936485779	20.432734252312	8.65468504623975	39.7312859884837
20	F	Control	d14	0	C	25	Top	575610.4	452879.8	37252	62283.2	249307	21694.6	32133.2	92955.8	369880.2	96078	2010	33084.6	79341.4	257749	2720.2	18760	16776.8	240288.8	71073.6	18920.8	1125.6	15825.4	1407	562.8	122730.6	21.3218176738989	8.22558215226204	13.752699943782	55.0492647276386	4.79036600881735	7.09530431695121	20.5254904281445	81.6729295499601	21.2149007308341	0.443826375122052	7.30538213450898	17.5193064473178	56.9133355031512	0.600645027665177	4.14237950113915	3.70447081101873	53.0579637245909
20	F	Control	rd7	0	H	25	Top	249173	190990.2	9031.6	69814	126737.2	11845.6	5199.2	22806.8	102644	32294	924.6	8321.4	23771.6	71448.8	3015	8415.2	1393.6	123320.2	16817	9366.6	696.8	5855.8	2398.6	415.4	58182.8	23.3503630008067	4.72882901845226	36.5537079913001	66.3579597277766	6.20220304497299	2.72223391566688	11.9413456816109	53.743071634042	16.9087209710236	0.484108608713955	4.35697747842559	12.4465024907037	37.4096681400407	1.57861502841507	4.40608994597629	0.72967094646741	64.5688626955729
20	F	Control	rd14	0	C	25	Top	71864.2	54229.8	9956.2	17286	35228.6	7142.2	2211	10599.4	35630.6	12073.4	830.8	9232.6	8214.2	20408.2	3457.2	3497.4	1031.8	33942.2	3953	3792.2	656.6	2358.4	294.8	482.4	17634.4	24.5385045683386	18.3592784778849	31.8754633061527	64.9617000247097	13.1702495675809	4.07709414381023	19.5453422288115	65.7029898690388	22.2634049913516	1.53199901161354	17.0249567580924	15.1470224857919	37.6328144304423	6.37509266123054	6.44922164566345	1.90264393377811	62.5895725228564
20	S	Control	rd14-S	0	C	25	Top	339314.8	131762.2	5185.8	42022.4	70256.2	8750.2	1018.4	12475.4	84728.2	56762.4	361.8	4891	38377.6	41513.2	1393.6	6941.2	710.2	69050.2	8911	7919.4	1474	5534.2	428.8	482.4	207552.6	61.1681541742358	3.93572663480118	31.8926065290349	53.3204515407302	6.64090308146039	0.772907556188345	9.46811756330723	64.3038747076172	43.0794264212346	0.274585579172175	3.71199023695718	29.1264110647819	31.5061527509407	1.05766297162616	5.26797518559951	0.539001322078715	52.4051662768229
23	F	Low Dose	d0	1	C	25	Top	33513.4	29413	12207.4	643.2	23088.2	5199.2	11376.6	2304.8	28984.2	5373.4	643.2	11885.8	4917.8	11765.2	2023.4	3175.8	10036.6	12957.8	1179.2	3189.2	0	2867.6	321.6	0	4100.4	12.235105957617	41.503416856492	2.18678815489749	78.496583143508	17.6765375854214	38.6788154897494	7.83599088838269	98.5421412300683	18.2687927107062	2.18678815489749	40.4100227790433	16.7198177676538	40	6.87927107061503	10.7972665148064	34.123006833713	44.0546697038724
23	F	Low Dose	d7	1	H	25	Top	54698.8	39168.2	5601.2	5520.8	27563.8	3256.2	8562.6	7705	34491.6	9219.2	763.8	4596.2	8254.4	22002.8	629.8	2586.2	6686.6	21440	4422	2599.6	120.6	2291.4	174.2	13.4	15530.6	28.3929446349829	14.3003763256928	14.0951077659938	70.3729045501197	8.31337666780705	21.8611016079371	19.6715703044817	88.060212110845	23.5374615121451	1.95005131713992	11.734519329456	21.0742387957578	56.1751625042764	1.60793705097503	6.60280533698255	17.0715018816285	54.7382825863839
23	F	Low Dose	d14	1	C	25	Top	312782.8	236630.6	45305.4	38176.6	172002.4	13400	57392.2	67402	203733.6	11336.4	2666.6	40749.4	7249.4	154126.8	8978	4314.8	37211.8	138448.8	36394.4	4261.2	388.6	2103.8	1567.8	201	76152.2	24.3466712363979	19.1460445098816	16.133416388244	72.688147686732	5.66283481510844	24.2539215131095	28.4840591199955	86.0977405289088	4.79075825358174	1.12690412820658	17.2206806727448	3.06359363497367	65.1339260433773	3.79409932612266	1.82343281046492	15.7256922815561	58.5084093097004
23	F	Low Dose	rd7	1	H	25	Top	170314	133624.8	11135.4	43188.2	96681	7571	5574.4	22525.4	82879	5922.8	1018.4	10291.2	2907.8	72212.6	2948	4288	1608	93491.8	15329.6	4891	348.4	1152.4	3055.2	335	36689.2	21.5420928402832	8.33333333333333	32.3204973926996	72.352587244284	5.66586442037706	4.17168070597674	16.8572001604493	62.0236662655435	4.43241075010028	0.762133975130365	7.70156438026474	2.17609306056959	54.041315683915	2.20617729643	3.20898515844364	1.20336943441637	69.9659045326915
23	F	Low Dose	rd14	1	C	25	Top	98101.4	78537.4	15905.8	32843.4	60460.8	6083.6	4046.8	15651.2	49566.6	4247.8	2278	13802	2130.6	37278.8	4060.2	1902.8	1487.4	58678.6	5520.8	1943	294.8	1165.8	294.8	187.6	19564	19.9426307881437	20.2525166353865	41.8188022521754	76.9834499232213	7.74611840982767	5.15270431666951	19.9283398737417	63.1120969117898	5.40863333902065	2.90052891997953	17.5737928681112	2.71284763692203	47.4663026787238	5.16976625149292	2.42279474492407	1.8938747653984	74.7142125917079
23	S	Low Dose	rd14-S	1	C	25	Top	346416.8	239766.2	24039.6	112452.8	173168.2	17312.8	5614.6	29962.4	151018	31476.6	2720.2	21708	17607.6	117410.8	4958	11899.2	2572.8	169791.4	17152	12810.4	2465.6	7329.8	1098.8	1916.2	106650.6	30.7867863221414	10.0262672553513	46.9010227463254	72.2237746604818	7.22070083272788	2.34169787067568	12.4965070139161	62.9855250656681	13.128038897893	1.13452188006483	9.0538199295814	7.34365394288269	48.9688705080199	2.06784776169452	4.96283462806684	1.07304532498743	70.8154026714357
29	F	Control	d0	0	A	26	Bottom	58504.4	51121	12381.6	1206	27135	18224	9085.2	3577.8	50518	20461.8	1192.6	11550.8	19282.6	18961	3068.6	15155.4	5802.2	21118.4	2023.4	15182.2	0	14405	777.2	0	7383.4	12.6202473660101	24.2201834862385	2.35910878112713	53.0799475753604	35.64875491481	17.7719528178244	6.99868938401049	98.8204456094364	40.0262123197903	2.33289646133683	22.5950196592398	37.7195281782438	37.0904325032765	6.00262123197903	29.6461336828309	11.3499344692005	41.3106159895151
29	F	Control	d7	0	C	26	Bottom	118094.2	90356.2	5105.4	2680	23222.2	42652.2	5239.4	14257.6	86376.4	71395.2	857.6	4087	69974.8	12998	375.2	42236.8	3510.8	20515.4	11751.8	42303.8	53.6	42035.8	201	13.4	27738	23.4880290479973	5.65030401898265	2.966038855109	25.7007266795195	47.2045083790598	5.7986059617381	15.7793267091799	95.5954323001631	79.0152751001038	0.949132433634881	4.52320925404123	77.443274506896	14.3852884472787	0.41524543971526	46.7447723565179	3.88551090019279	22.7050274358594
29	F	Control	d14	0	H	26	Bottom	167312.4	138087	9782	15048.2	67589.6	11832.2	9728.4	31918.8	116499.6	53734	723.6	8495.6	48266.8	60112.4	938	10787	5668.2	64092.2	25245.6	10934.4	214.4	9942.8	643.2	134	29225.4	17.4675636713119	7.08393983503154	10.897622513343	48.9471130519166	8.56865599223678	7.04512372634643	23.1149927219796	84.3668122270742	38.9131489568171	0.524017467248908	6.15235322658903	34.9539058709364	43.5322658903445	0.679281901989326	7.81174187287724	4.10480349344978	46.4143619602135
29	F	Control	rd7	0	C	26	Bottom	1166014.4	904754.6	14512.2	162461.6	423252.4	54792.6	11738.4	62591.4	672237.8	417463.6	1219.4	13467	362845.2	293808.4	3752	49606.8	5681.6	409517.4	54203	53533	1688.4	46819.6	4221	804	261259.8	22.4062241426864	1.60399295013256	17.9564270797849	46.7809061153157	6.05607310534812	1.29741258016262	6.91805269627809	74.3005672477377	46.1410862127697	0.134776877619633	1.48846991217287	40.1042669470816	32.4738221833854	0.414698084983486	5.48290110931738	0.627971385832136	45.2628149113583
29	F	Control	rd14	0	H	26	Bottom	16897.4	10961.2	1755.4	1916.2	5453.8	2345	509.2	2733.6	9085.2	4462.2	214.4	1581.2	3899.4	3845.8	589.6	1728.6	227.8	5212.6	1661.6	1755.4	93.8	1527.6	93.8	40.2	5936.2	35.1308485329104	16.0146699266504	17.481662591687	49.7555012224939	21.3936430317848	4.64547677261614	24.9388753056235	82.8850855745721	40.7090464547677	1.9559902200489	14.4254278728606	35.5745721271394	35.0855745721271	5.37897310513447	15.7701711491443	2.07823960880196	47.5550122249389
29	S	Control	rd14-S	0	H	26	Bottom	346658	260817.6	13815.4	39583.6	104171.6	55100.8	5936.2	54631.8	217696.4	158548.8	1313.2	12703.2	135500.8	71180.8	4381.8	50035.6	3819	99508.4	46766	52018.8	1675	47154.6	2211	978.2	85840.4	24.7622729029764	5.29695848746404	15.176736539252	39.9404027949034	21.1261816687217	2.27599671187834	20.9463625154131	83.4669132757912	60.7891491985203	0.503493629264283	4.87053020961776	51.9523222359227	27.2914097821619	1.68002466091245	19.1841348129881	1.46424167694205	38.1524866420058
30	F	Low Dose	d0	1	A	26	Bottom	113350.6	102590.4	23074.8	2318.2	57646.8	30391.2	15222.4	9688.2	100607.2	35979	2385.2	21225.6	33473.2	44823	4341.6	26049.6	9607.8	47717.4	4462.2	26103.2	0	24347.8	1755.4	0	10760.2	9.49284785435632	22.4921630094044	2.25966562173459	56.1912225705329	29.6238244514107	14.8380355276907	9.4435736677116	98.0668756530826	35.0705329153605	2.32497387669801	20.6896551724138	32.6280041797283	43.6912225705329	4.2319749216301	25.3918495297806	9.36520376175548	46.512539184953
30	F	Low Dose	d7	1	C	26	Bottom	132740.4	89793.4	12261	8777	49352.2	19309.4	16589.2	19430	83482	30578.8	964.8	10746.8	28461.6	45131.2	1165.8	18049.8	12636.2	38324	11912.6	18130.2	26.8	17741.6	281.4	80.4	42947	32.3541288108217	13.654678406208	9.77466049843307	54.9619459782122	21.5042530965528	18.4748544993285	21.638561408745	92.9711983286077	34.0546187136248	1.07446649753768	11.9683629309058	31.6967616773616	50.2611550514849	1.2983136845247	20.1014773914341	14.0725264885838	42.6801969855246
30	F	Low Dose	d14	1	H	26	Bottom	63100.6	44260.2	7597.8	10318	30243.8	3939.6	5842.4	12381.6	36863.4	9527.4	938	6391.8	8013.2	22512	1246.2	2639.8	3872.6	26974.2	6927.8	2666.6	93.8	2398.6	160.8	13.4	18840.4	29.8577192609896	17.1662125340599	23.312140478353	68.3318195579776	8.90099909173479	13.2001211020285	27.9745685740236	83.2879200726612	21.5258855585831	2.11928549803209	14.441416893733	18.104753254617	50.8628519527702	2.81562216167121	5.9642749016046	8.74962155616107	60.94459582198
30	F	Low Dose	rd7	1	C	26	Bottom	313238.4	225575.6	12542.4	56400.6	174360.8	12180.6	7504	32923.8	162702.8	21681.2	1474	11282.8	15517.2	136331.6	3765.4	8107	3577.8	168786.4	24535.4	8857.4	643.2	4998.2	2907.8	308.2	87662.8	27.985968514716	5.56017583462041	25.0029701793988	77.2959486753	5.39978614708328	3.32660092669597	14.5954615658786	72.1278365213259	9.61150053463229	0.653439467743852	5.0017821076393	6.87893548770346	60.4372104075086	1.66924082214566	3.59391707259118	1.58607579897826	74.8247594154687
30	F	Low Dose	rd14	1	H	26	Bottom	22351.2	16321.2	2921.2	4596.2	12060	2197.6	643.2	4515.8	12301.2	2117.2	254.6	2693.4	1581.2	8562.6	1058.6	1058.6	227.8	11778.6	2291.4	1112.2	93.8	844.2	147.4	26.8	6030	26.978417266187	17.8981937602627	28.1609195402299	73.8916256157635	13.4646962233169	3.94088669950739	27.6683087027915	75.3694581280788	12.9720853858785	1.55993431855501	16.5024630541872	9.688013136289	52.4630541871921	6.48604269293924	6.48604269293924	1.39573070607553	72.1674876847291
30	S	Low Dose	rd14-S	1	H	26	Bottom	193589.8	129805.8	13225.8	30337.6	77411.8	16428.4	4971.4	37332.4	98557	35014.2	1232.8	12167.2	24535.4	64427.2	3510.8	12502.2	2733.6	74169	29788.2	13185.6	911.2	9246	1943	1085.4	63784	32.9480168893196	10.1889129761536	23.3715288531021	59.6366264065242	12.6561370909466	3.82987509032724	28.7601940745329	75.9264994322288	26.974295447507	0.949726437493548	9.37338701352328	18.9016207288118	49.6335294724889	2.70465572416641	9.6314648497987	2.10591514400743	57.1384329513781
33	F	High Dose	d0	10	A	27	Bottom	97391.2	83455.2	22404.8	5065.2	61479.2	15704.8	18827	9031.6	82276	14204	5065.2	17875.6	12448.6	47824.6	6391.8	9313	12944.4	48307	3082	9339.8	0	8133.8	1206	0	13936	14.3093010456797	26.8464996788696	6.06936416184971	73.6673089274245	18.8182402055234	22.5594091201028	10.8220937700706	98.5870263326911	17.0199100834939	6.06936416184971	21.4193962748876	14.9165061014772	57.305716120745	7.65895953757225	11.1592806679512	15.5105973025048	57.883750802826
33	F	High Dose	d7	10	C	27	Bottom	56400.6	30980.8	8897.6	6070.2	25674.4	3430.4	13949.4	7490.6	26183.6	348.4	2304.8	6177.4	160.8	18612.6	3135.6	281.4	12207.4	13748.4	2010	281.4	26.8	80.4	160.8	13.4	25419.8	45.0700879068662	28.719723183391	19.5934256055363	82.8719723183391	11.0726643598616	45.0259515570934	24.1782006920415	84.5155709342561	1.12456747404844	7.43944636678201	19.939446366782	0.519031141868512	60.0778546712803	10.121107266436	0.908304498269896	39.4031141868512	44.3771626297578
33	F	High Dose	d14	10	H	27	Bottom	16522.2	8509	3108.8	1701.8	6887.6	1192.6	2492.4	3886	7289.6	147.4	777.2	2278	40.2	4314.8	1085.4	107.2	2050.2	4864.2	1313.2	107.2	0	26.8	80.4	0	8013.2	48.499594484996	36.5354330708661	20	80.9448818897638	14.0157480314961	29.2913385826772	45.6692913385827	85.6692913385827	1.73228346456693	9.13385826771654	26.7716535433071	0.47244094488189	50.7086614173228	12.755905511811	1.25984251968504	24.0944881889764	57.1653543307087
33	F	High Dose	rd7	10	C	27	Bottom	74892.6	54323.6	12770.2	11336.4	49325.4	12354.8	7008.2	21949.2	47851.4	361.8	2800.6	10063.4	80.4	35402.8	9782	2318.2	4984.8	44179.8	10050	2599.6	26.8	40.2	2465.6	67	20569	27.4646627303632	23.5076467686236	20.8682782437099	90.7992106561421	22.7429699062654	12.900838677849	40.404538727183	88.0858411445486	0.666008880118402	5.15540207202763	18.5249136655155	0.148001973359645	65.1702022693636	18.0069067587568	4.26739023186976	9.17612234829798	81.3270843611248
33	F	High Dose	rd14	10	H	27	Bottom	8375	6150.6	1688.4	1420.4	5427	1112.2	643.2	2184.2	5681.6	201	294.8	1407	120.6	3993.2	924.6	187.6	455.6	4971.4	951.4	201	13.4	80.4	107.2	0	2224.4	26.56	27.4509803921569	23.0936819172113	88.2352941176471	18.082788671024	10.4575163398693	35.5119825708061	92.3747276688453	3.26797385620915	4.79302832244009	22.875816993464	1.96078431372549	64.9237472766884	15.0326797385621	3.05010893246187	7.40740740740741	80.8278867102396
33	S	High Dose	rd14-S	10	H	27	Bottom	86885.6	69063.6	10532.4	17152	58343.6	6994.8	6043.4	17379.8	62725.4	1366.8	1822.4	8803.8	562.8	53064	4542.6	2331.6	4395.2	53854.6	10103.6	2505.8	241.2	348.4	1795.6	120.6	17822	20.512029611351	15.2502910360885	24.8350795498642	84.4780752813349	10.128055878929	8.75048506014746	25.1649204501358	90.8226620100892	1.9790454016298	2.63872720217307	12.7473806752037	0.814901047729918	76.8335273573923	6.57741559953434	3.37601862630966	6.3639891346527	77.9782693053939
34	F	Control	d0	0	A	27	Bottom	58906.4	51750.8	16937.6	2974.8	33232	14351.4	11738.4	6499	51415.8	12917.6	2934.6	14391.6	11617.8	22632.6	4850.8	9500.6	8120.4	24977.6	1661.6	9514	13.4	8616.2	884.4	0	7155.6	12.147406733394	32.7291558777835	5.74831693423097	64.215432418436	27.7317452097359	22.6825479026411	12.558259968928	99.3526670119109	24.9611600207147	5.67063697566028	27.8094251683066	22.4495080269291	43.7338166752978	9.37338166752978	18.3583635422061	15.6913516312791	48.2651475919213
34	F	Control	d7	0	C	27	Bottom	164699.4	119930	16616	5788.8	74048.4	20528.8	28635.8	25781.6	107360.8	34759.6	2465.6	13453.6	32133.2	64534.4	1112.2	19336.2	23195.4	52166.2	18063.2	19389.8	80.4	18813.6	402	93.8	44769.4	27.1824912537629	13.854748603352	4.8268156424581	61.7430167597765	17.1173184357542	23.877094972067	21.4972067039106	89.5195530726257	28.9832402234637	2.05586592178771	11.2178770949721	26.7932960893855	53.8100558659218	0.927374301675978	16.122905027933	19.340782122905	43.4972067039106
34	F	Control	d14	0	H	27	Bottom	183030.6	145175.6	19577.4	25312.6	84460.2	9969.6	14056.6	39999	113122.8	44581.8	2157.4	16776.8	38176.6	60554.6	1608	8267.8	8629.6	77679.8	26759.8	8375	482.4	6968	737	187.6	37855	20.6823339922395	13.4853239800628	17.4358501015322	58.1779582794905	6.8672697064796	9.6824810780875	27.5521506368839	77.9213586856193	30.7088794535721	1.48606239616024	11.55621192542	26.2968432711833	41.7112793058889	1.10762414620639	5.69503415174451	5.94424958464094	53.5074764629869
34	F	Control	rd7	0	C	27	Bottom	327965	272529.2	7155.6	66129	184169.6	10947.8	5574.4	19322.8	189060.6	48293.6	723.6	6525.8	39597	142227.6	2157.4	8214.2	2787.2	178367.4	16080	9433.6	670	4623	3711.8	428.8	55435.8	16.902962206333	2.62562690530042	24.2649228046022	67.5779329334251	4.01711082702331	2.04543219588947	7.09017602517455	69.3726030091454	17.7205231586193	0.265512833120267	2.39453240239945	14.5294522568591	52.1880224210837	0.79162159504376	3.01406234634674	1.02271609794473	65.4489133641459
34	F	Control	rd14	0	H	27	Bottom	55221.4	44863.2	6525.8	14257.6	32240.4	3551	1514.2	8576	29346	5092	616.4	6016.6	3859.2	20890.6	2036.8	1420.4	576.2	31369.4	4288	1554.4	174.2	830.8	294.8	254.6	10358.2	18.7575831108954	14.5459976105137	31.7801672640382	71.8637992831541	7.91517323775388	3.37514934289128	19.115890083632	65.4121863799283	11.3500597371565	1.37395459976105	13.4109916367981	8.60215053763441	46.5651135005974	4.54002389486261	3.16606929510155	1.28434886499403	69.9223416965353
34	S	Control	rd14-S	0	H	27	Bottom	215230.8	173047.6	19738.2	41030.8	93666	20904	8549.2	29145	128358.6	51750.8	1460.6	18572.4	38511.6	77612.8	7705	12515.6	4167.4	88788.4	20301	13480.4	1755.4	7825.6	1594.6	2304.8	42183.2	19.5990536670402	11.4062258014558	23.7107015641939	54.1273037014093	12.0799132724175	4.94037478705281	16.8421867740437	74.175313613133	29.9055288833824	0.84404522223943	10.732538330494	22.2549171441846	44.8505497909246	4.45253213566672	7.23246089515255	2.40823912033452	51.3086572711786
37	F	High Dose	d0	10	A	27	Bottom	34290.6	29815	11081.8	1581.2	14096.8	10398.4	4623	1581.2	13587.6	8040	1541	9849	1433.8	7048.4	4609.6	5788.8	2559.4	11443.6	361.8	5788.8	2184.2	924.6	428.8	2251.2	4475.6	13.05197342712	37.1685393258427	5.30337078651685	47.2808988764045	34.876404494382	15.5056179775281	5.30337078651685	45.5730337078652	26.9662921348315	5.1685393258427	33.0337078651685	4.80898876404494	23.6404494382022	15.4606741573034	19.4157303370787	8.58426966292135	38.3820224719101
37	F	High Dose	d7	10	C	27	Bottom	86188.8	65124	12421.8	10787	57298.4	3443.8	21038	16977.8	53332	375.2	2867.6	9205.8	147.4	44367.4	3001.6	428.8	18599.2	39382.6	7356.6	469	53.6	53.6	335	26.8	21064.8	24.4402985074627	19.0740740740741	16.5637860082305	87.9835390946502	5.2880658436214	32.3045267489712	26.0699588477366	81.8930041152263	0.576131687242798	4.40329218106996	14.1358024691358	0.226337448559671	68.1275720164609	4.60905349794239	0.65843621399177	28.559670781893	60.4732510288066
37	F	High Dose	d14	10	H	27	Bottom	5614.6	3564.4	1045.2	911.2	3015	589.6	830.8	1232.8	2948	53.6	455.6	549.4	0	1943	549.4	40.2	616.4	2412	335	40.2	0	0	40.2	0	2050.2	36.5155131264916	29.3233082706767	25.5639097744361	84.5864661654135	16.5413533834586	23.3082706766917	34.5864661654135	82.7067669172932	1.50375939849624	12.781954887218	15.4135338345865	0	54.5112781954887	15.4135338345865	1.12781954887218	17.2932330827068	67.6691729323308
37	F	High Dose	rd7	10	C	27	Bottom	78912.6	63650	10478.8	19671.2	59402.2	11296.2	6257.8	17741.6	54176.2	254.6	2626.4	7973	80.4	43456.2	8535.8	2572.8	4368.4	54846.2	8066.8	2974.8	0	0	2934.6	40.2	15262.6	19.3411445067074	16.4631578947368	30.9052631578947	93.3263157894737	17.7473684210526	9.83157894736842	27.8736842105263	85.1157894736842	0.4	4.12631578947368	12.5263157894737	0.126315789473684	68.2736842105263	13.4105263157895	4.04210526315789	6.86315789473684	86.1684210526316
37	F	High Dose	rd14	10	H	27	Bottom	13668	11644.6	2706.8	3068.6	10492.2	1943	1125.6	3631.4	10465.4	254.6	670	2063.6	53.6	7906	1661.6	214.4	938	9540.8	1634.8	254.6	13.4	0	214.4	26.8	2023.4	14.8039215686274	23.2451093210587	26.3521288837745	90.1035673187572	16.6858457997699	9.6662830840046	31.1852704257768	89.873417721519	2.18642117376295	5.75373993095512	17.7215189873418	0.46029919447641	67.8941311852704	14.2692750287687	1.84119677790564	8.05523590333717	81.9332566168009
37	S	High Dose	rd14-S	10	H	27	Bottom	59228	43818	6686.6	11068.4	37037.6	3698.4	4475.6	10706.6	39208.4	817.4	978.2	5762	388.6	33004.2	2291.4	1340	3484	33486.6	7155.6	1514.2	93.8	241.2	1031.8	147.4	15410	26.0180995475113	15.2599388379205	25.2599388379205	84.5259938837921	8.44036697247706	10.2140672782875	24.434250764526	89.480122324159	1.86544342507645	2.23241590214067	13.1498470948012	0.886850152905199	75.3211009174312	5.22935779816514	3.05810397553517	7.95107033639144	76.4220183486239
39	F	Low Dose	d0	1	A	27	Bottom	44756	41473	9246	2532.6	25607.4	7035	3510.8	3028.4	35938.8	11175.6	2371.8	6954.6	10505.6	19791.8	2921.2	4113.8	3216	22163.6	897.8	4113.8	0	3564.4	428.8	120.6	3283	7.33532934131737	22.2940226171244	6.10662358642973	61.7447495961228	16.9628432956381	8.46526655896607	7.30210016155089	86.6558966074314	26.9466882067851	5.718901453958	16.7689822294023	25.3311793214863	47.7221324717286	7.04361873990307	9.91922455573506	7.75444264943457	53.4410339256866
39	F	Low Dose	d7	1	C	27	Bottom	54323.6	34987.4	8857.4	4395.2	22914	5735.2	9045	9192.4	30645.8	5333.2	1581.2	7035	4864.2	18880.6	1608	4100.4	6713.4	16669.6	3403.6	4113.8	0	3953	160.8	0	19336.2	35.5944745929946	25.3159708923784	12.562236690923	65.4921486020682	16.3921869015703	25.852163921869	26.2734584450402	87.5909613175029	15.2432018383761	4.51934124856377	20.1072386058981	13.9027192646496	53.9639984680199	4.59594025277671	11.7196476445806	19.1880505553428	47.6445806204519
39	F	Low Dose	d14	1	H	27	Bottom	33500	26331	5373.4	6485.6	21185.4	1541	5346.6	9326.4	19376.4	643.2	763.8	4475.6	522.6	14699.8	1005	522.6	4167.4	17272.6	5373.4	522.6	26.8	214.4	254.6	26.8	7169	21.4	20.4071246819338	24.6310432569975	80.4580152671756	5.85241730279898	20.3053435114504	35.4198473282443	73.587786259542	2.44274809160305	2.90076335877863	16.9974554707379	1.98473282442748	55.8269720101781	3.81679389312977	1.98473282442748	15.8269720101781	65.5979643765903
39	F	Low Dose	rd7	1	C	27	Bottom	310022.4	243585.2	15503.8	63542.8	207405.2	13962.8	12931	38819.8	183660.4	3966.4	2010	13694.8	2546	166910.4	6244.4	7061.8	6874.2	198440.6	28434.8	7986.4	147.4	991.6	6525.8	321.6	66437.2	21.429806362379	6.36483661568929	26.0864781604137	85.1468808449774	5.73220376279019	5.30861480910991	15.9368467378149	75.3988337550886	1.62834195180988	0.825173286390142	5.62218065793817	1.04521949609418	68.5223897018374	2.56353834305204	2.8991088128507	2.82209263945429	81.4666079876774
39	F	Low Dose	rd14	1	H	27	Bottom	6901	5829	2077	1447.2	3926.2	1045.2	763.8	1956.4	3912.8	321.6	294.8	1782.2	107.2	2438.8	750.4	241.2	281.4	3631.4	763.8	254.6	40.2	67	120.6	26.8	1072	15.5339805825243	35.632183908046	24.8275862068966	67.3563218390805	17.9310344827586	13.1034482758621	33.5632183908046	67.1264367816092	5.51724137931035	5.05747126436782	30.5747126436782	1.83908045977011	41.8390804597701	12.8735632183908	4.13793103448276	4.82758620689655	62.2988505747126
39	S	Low Dose	rd14-S	1	H	27	Bottom	206051.8	169657.4	23423.2	57231.4	130475.8	16441.8	11256	45667.2	128130.8	9929.4	2412	21319.4	6284.6	106449.6	7879.2	8267.8	5628	124231.4	30203.6	8683.2	696.8	3537.6	3497.4	951.4	36394.4	17.6627430578136	13.806176447358	33.733512360793	76.9054577047627	9.69117763209857	6.63454703419951	26.9173051101809	75.5232604059711	5.85261827659743	1.42168865018561	12.566148013585	3.70428876076139	62.7438590948582	4.64418292393966	4.87323276202512	3.31727351709976	73.2248637548377
40	F	Control	d0	0	A	27	Bottom	36689.2	33446.4	3899.4	1286.4	21158.6	3216	2760.4	1500.8	30498.4	4596.2	1112.2	2934.6	4274.6	23919	978.2	2237.8	2465.6	18639.4	656.6	2237.8	0	1541	562.8	134	3242.8	8.83856829802775	11.6586538461538	3.84615384615385	63.2612179487179	9.61538461538461	8.25320512820513	4.48717948717949	91.1858974358974	13.7419871794872	3.32532051282051	8.77403846153846	12.7804487179487	71.5144230769231	2.92467948717949	6.69070512820513	7.37179487179487	55.7291666666667
40	F	Control	d7	0	C	27	Bottom	220778.4	154837	17554	9621.2	89498.6	30913.8	39717.6	25192	143447	50933.4	2157.4	14646.2	46980.4	83884	1782.2	29051.2	30310.8	60956.6	16991.2	29225.4	53.6	27845.2	1273	53.6	65941.4	29.8676863316339	11.3370835136305	6.21376027693639	57.8018173950671	19.9653829511034	25.6512332323669	16.2700129813933	92.6438771094764	32.8948507139766	1.39333621808741	9.45910861099091	30.3418433578537	54.1756815231502	1.15101687581134	18.7624405019472	19.5759411510169	39.3682388576374
40	F	Control	d14	0	H	27	Bottom	102376	81539	13333	15048.2	58866.2	5936.2	13708.2	25111.6	65954.8	9447	2036.8	10693.2	8375	47489.6	1715.2	4194.2	9138.8	50879.8	16562.4	4194.2	93.8	3041.8	884.4	174.2	20837	20.3534031413613	16.3516844700082	18.455217748562	72.1939194741167	7.28019720624486	16.8118323746919	30.797041906327	80.8874281018899	11.5858668857847	2.49794576828266	13.114215283484	10.2711585866886	58.2415776499589	2.10353327855382	5.14379622021364	11.2078882497946	62.3993426458505
40	F	Control	rd7	0	C	27	Bottom	342906	275557.6	6472.2	103153.2	213314.6	7571	5279.6	19845.4	164364.4	22967.6	884.4	5735.2	19068.2	137778.8	1916.2	5386.8	3041.8	207606.2	15999.6	5869.2	321.6	3256.2	1795.6	495.8	67348.4	19.6404845642829	2.3487648317448	37.4343512935227	77.4119821046489	2.7475199377553	1.91596965570901	7.20190624392142	59.6479284185956	8.33495428904882	0.320949231666991	2.08130713868897	6.91985994942618	50	0.695390001945147	1.95487259288076	1.10387084224859	75.3404007002529
40	F	Control	rd14	0	H	27	Bottom	29681	22069.8	3269.6	6365	14512.2	2693.4	964.8	3242.8	15289.4	4301.4	455.6	2827.4	3390.2	9607.8	1165.8	1460.6	455.6	14029.8	1755.4	1541	120.6	1031.8	254.6	134	7611.2	25.6433408577878	14.8148148148148	28.8403157255616	65.7559198542805	12.2040072859745	4.37158469945355	14.6933819064967	69.277474195507	19.4899817850638	2.06435944140862	12.8111718275653	15.3612629022465	43.5336976320583	5.28233151183971	6.6180935033394	2.06435944140862	63.5701275045537
40	S	Control	rd14-S	0	H	27	Bottom	121229.8	83750	8401.8	17326.2	40883.4	9916	3189.2	8629.6	62310	33902	871	7624.6	26170.2	30672.6	2680	6994.8	1527.6	39168.2	4783.8	7597.8	804	5199.2	710.2	884.4	37479.8	30.9163258538742	10.032	20.688	48.816	11.84	3.808	10.304	74.4	40.48	1.04	9.104	31.248	36.624	3.2	8.352	1.824	46.768
44	F	Low Dose	d0	1	A	28	Bottom	93880.4	89646	10827.2	3135.6	48307	11229.2	1179.2	5051.8	84353	27563.8	2907.8	8147.2	26250.6	50799.4	2988.2	8241	951.4	47060.8	2492.4	8254.4	0	7678.2	536	40.2	4234.39999999999	4.5104196403083	12.0777279521674	3.49775784753363	53.8863976083707	12.526158445441	1.31539611360239	5.63527653213752	94.0956651718984	30.7473841554559	3.24364723467862	9.0881913303438	29.2825112107623	56.6666666666667	3.33333333333333	9.19282511210762	1.06128550074738	52.4962630792227
44	F	Low Dose	d7	1	C	28	Bottom	289560.6	213086.8	22672.8	20676.2	161362.8	14941	53559.8	52394	188484.4	33634	3283	18344.6	29198.6	145416.8	1795.6	13078.4	44233.4	120131	38056	13145.4	93.8	12086.8	871	93.8	76473.8	26.4102920079596	10.640171047667	9.70318198968683	75.7263237328638	7.01169664193183	25.1352031191045	24.5881021255188	88.4542824801912	15.7841780908062	1.54068670607471	8.60898000251541	13.7026789083134	68.2429883033581	0.84266130046535	6.13759275562822	20.7583951704188	56.376556407999
44	F	Low Dose	d14	1	H	28	Bottom	65083.8	44662.2	5172.4	8026.6	30297.4	1567.8	8482.2	13761.8	35429.6	7718.4	1031.8	3872.6	4435.4	26089.8	763.8	750.4	5721.8	25218.8	9701.6	750.4	93.8	402	187.6	67	20421.6	31.3773934527486	11.5811581158116	17.971797179718	67.8367836783678	3.51035103510351	18.991899189919	30.8130813081308	79.3279327932793	17.2817281728173	2.31023102310231	8.67086708670867	9.93099309930993	58.4158415841584	1.71017101710171	1.68016801680168	12.8112811281128	56.4656465646565
44	F	Low Dose	rd7	1	C	28	Bottom	317392.4	261755.6	10318	80601	207499	12462	11818.8	36340.8	177898.4	24213.8	1393.6	9018.2	11524	155319.4	3591.2	8361.6	6606.2	198949.8	28300.8	9420.2	2371.8	3644.8	3149	254.6	55636.8	17.5293422274761	3.94184498822566	30.7924644210095	79.2720384969796	4.76092966110372	4.5152042592403	13.8834852052831	67.9635507320569	9.25053752431658	0.532405037370738	3.44527490529333	4.40258011671957	59.3375652708099	1.37196682707075	3.19443022422443	2.52380464830552	76.0059383638784
44	F	Low Dose	rd14	1	H	28	Bottom	20435	14150.4	3122.2	3725.2	9875.8	2800.6	1072	4958	11055	2639.8	388.6	2760.4	1541	6834	1514.2	1192.6	536	9313	2720.2	1273	147.4	763.8	335	26.8	6284.6	30.7540983606557	22.0643939393939	26.3257575757576	69.7916666666667	19.7916666666667	7.57575757575758	35.0378787878788	78.125	18.655303030303	2.74621212121212	19.5075757575758	10.8901515151515	48.2954545454545	10.7007575757576	8.4280303030303	3.78787878787879	65.8143939393939
44	S	Low Dose	rd14-S	1	H	28	Bottom	84004.6	63516	5185.8	14029.8	39865	7423.6	3309.8	22337.8	46029	14820.4	335	4931.2	6793.8	35094.6	2130.6	5145.6	1862.6	37761.2	19135.2	5574.4	723.6	2211	2090.4	549.4	20488.6	24.3898548412825	8.16455696202532	22.0886075949367	62.7637130801688	11.6877637130802	5.21097046413502	35.168776371308	72.4683544303797	23.3333333333333	0.527426160337553	7.76371308016878	10.6962025316456	55.253164556962	3.35443037974684	8.10126582278481	2.93248945147679	59.4514767932489
47	F	High Dose	d0	10	A	28	Bottom	77465.4	73445.4	10076.8	1929.6	33406.2	12689.8	777.2	6070.2	70015	27121.6	1822.4	8348.2	26197	36300.6	1969.8	10720	536	32642.4	3497.4	10706.6	0	10197.4	469	40.2	4020	5.18941359626362	13.7201240649517	2.62725779967159	45.4844006568144	17.2778690020069	1.05820105820106	8.26491516146689	95.3293194672505	36.9275679620507	2.48129903302317	11.3665389527459	35.6686735997081	49.4252873563218	2.68199233716475	14.5958766648422	0.729793833242109	44.4444444444444
47	F	High Dose	d7	10	C	28	Bottom	35818.2	21721.4	6686.6	3979.8	18063.2	2358.4	6525.8	5802.2	17848.8	1005	1514.2	4917.8	670	11684.8	2036.8	281.4	5453.8	12877.4	1541	281.4	26.8	147.4	107.2	0	14096.8	39.3565282454171	30.7834669956817	18.3220234423196	83.1585441085749	10.8574953732264	30.0431832202344	26.7119062307218	82.1714990746453	4.62677359654534	6.97100555212832	22.6403454657619	3.08451573103023	53.7939543491672	9.37692782233189	1.2954966070327	25.1079580505861	59.284392350401
47	F	High Dose	d14	10	H	28	Bottom	11175.6	5386.8	1876	1366.8	4770.4	871	804	2224.4	4609.6	187.6	428.8	1366.8	107.2	2773.8	790.6	80.4	723.6	4060.2	683.4	80.4	13.4	53.6	13.4	0	5788.8	51.7985611510791	34.8258706467662	25.3731343283582	88.5572139303482	16.1691542288557	14.9253731343284	41.2935323383085	85.5721393034826	3.48258706467662	7.96019900497512	25.3731343283582	1.99004975124378	51.4925373134328	14.6766169154229	1.49253731343284	13.4328358208955	75.3731343283582
47	F	High Dose	rd7	10	C	28	Bottom	60300	41191.6	8777	7490.6	38082.8	8267.8	4261.2	15637.8	37238.6	1031.8	2117.2	6726.8	482.4	27992.6	6606.2	1581.2	3135.6	34880.2	7772	1862.6	93.8	174.2	1554.4	40.2	19108.4	31.6888888888889	21.3077423552375	18.1847755367599	92.4528301886793	20.0715679895901	10.3448275862069	37.9635653871178	90.4033832140533	2.50487963565387	5.13988288874431	16.3305139882889	1.17111255692908	67.9570592062459	16.0377358490566	3.83864671437866	7.61223162003904	84.6779440468445
47	F	High Dose	rd14	10	H	28	Bottom	40374.2	33674.2	8214.2	10291.2	31516.8	5507.4	2251.2	8629.6	30887	723.6	2090.4	6164	321.6	22753.2	4917.8	576.2	1889.4	29587.2	2586.2	603	107.2	214.4	254.6	26.8	6700	16.594756057086	24.3931555909272	30.5610823716673	93.5933147632312	16.3549542379626	6.68523676880223	25.6267409470752	91.7230401910068	2.14882610425786	6.20771985674493	18.3048149621966	0.955033824114604	67.5686430561082	14.6040588937525	1.71110226820533	5.6108237166733	87.8631118185436
47	S	High Dose	rd14-S	10	H	28	Bottom	222761.6	171185	24790	61666.8	141731.8	17259.2	11470.4	30511.8	149999.6	8053.4	3912.8	21172	4891	123387.2	10706.6	6244.4	7745.2	133638.2	16240.8	6673.2	763.8	3283	2023.4	603	51576.6	23.1532723772859	14.4814090019569	36.0234833659491	82.7945205479452	10.0821917808219	6.70058708414873	17.8238747553816	87.6242661448141	4.70450097847358	2.28571428571429	12.3679060665362	2.85714285714286	72.0782778864971	6.25440313111546	3.64774951076321	4.52446183953033	78.0665362035225
[truncated: 6 more columns]
