# Supplementary material for: Optimal experimental design for efficient toxicity testing in microphysiological systems: A bone marrow application
Source: Front Pharmacol. 2023 Mar 31;14:1142581. doi: 10.3389/fphar.2023.1142581 (PMC10103791; doi:10.3389/fphar.2023.1142581)
Supplement: Supplementary file 2 [file DataSheet1.zip › Data package/Data/data_BM-3.csv]

TubeNo	Cycle	DoseName	Time	Day	Dose	Flusher	ControlUnit	Incubator	SingleCells	ViableCells	CD13+	CD16+	CD34+	CD36+	CD38+	CD41a+	CD71+	CD235a+	LateGranulocytes	EarlyMyeloid	ErythroidA	ErythroidB	LaterMonocytes	ErythroidC	LineageDiffd	ltHSC	Platelets	CD13-CD36+	ErythroidD	ErythroidE	ErythroidF	Q4	DeadCells	DeadCells_pct	CD13+_pct	CD16+_pct	CD34+_pct	CD36+_pct	CD38+_pct	CD41a+_pct	CD71+_pct	CD235a+_pct	LateGranulocytes_pct	EarlyMyeloid_pct	ErythroidA_pct	ErythroidB_pct	LaterMonocytes_pct	ErythroidC_pct	LineageDiffd_pct
1	C1	10	0	D0	10	H	23	Top	10090.2	6566	562.8	93.8	4154	924.6	93.8	1232.8	6110.4	2639.8	40.2	522.6	2572.8	3095.4	53.6	871	13.4	4154	830.8	871	0	844.2	26.8	0	3524.2	34.9269588313413	8.57142857142857	1.42857142857143	63.265306122449	14.0816326530612	1.42857142857143	18.7755102040816	93.0612244897959	40.2040816326531	0.612244897959184	7.95918367346939	39.1836734693878	47.1428571428571	0.816326530612245	13.265306122449	0.204081632653061
1	C1	10	1	D1	10	H	23	Top	3859.2	2881	268	13.4	1031.8	469	67	442.2	2211	1152.4	13.4	254.6	1152.4	817.4	0	469	13.4	1018.4	321.6	469	0	442.2	26.8	0	978.2	25.3472222222222	9.30232558139535	0.465116279069767	35.8139534883721	16.2790697674419	2.32558139534884	15.3488372093023	76.7441860465116	40	0.465116279069767	8.83720930232558	40	28.3720930232558	0	16.2790697674419	0.465116279069767
1	C1	10	4	D4	10	H	23	Top	NA	NA	NA	NA	NA	NA	NA	NA	NA	NA	NA	NA	NA	NA	NA	NA	NA	NA	NA	NA	NA	NA	NA	NA	NA	NA	NA	NA	NA	NA	NA	NA	NA	NA	NA	NA	NA	NA	NA	NA	NA
1	C1	10	7	D7	10	H	23	Top	173221.8	111461.2	9192.4	2800.6	60996.8	4408.6	2827.4	34585.4	106690.8	38994	1273	7932.8	38216.8	61345.2	294.8	4140.6	227.8	60836	28609	4140.6	13.4	3939.6	174.2	13.4	61760.6	35.6540573992419	8.24717480163501	2.5126232267372	54.7246934359221	3.95527771098822	2.53666746814138	31.0290935320991	95.7201250300553	34.9843712430873	1.14210146669873	7.11709545563837	34.287088242366	55.0372685741765	0.264486655446021	3.71483529694638	0.204376051935561
1	C2	10	8	D1	10	H	23	Top	34732.8	25795	3899.4	1648.2	13400	1916.2	227.8	9835.6	23329.4	9661.4	536	3363.4	9420.2	10318	335	1581.2	13.4	13493.8	6860.8	1567.8	0	1393.6	120.6	53.6	8937.8	25.733024691358	15.1168831168831	6.38961038961039	51.9480519480519	7.42857142857143	0.883116883116883	38.1298701298701	90.4415584415584	37.4545454545455	2.07792207792208	13.038961038961	36.5194805194805	40	1.2987012987013	6.12987012987013	0.051948051948052
1	C2	10	11	D4	10	H	23	Top	72494	53667	9165.6	2050.2	21064.8	2291.4	2666.6	16254.2	47516.4	28421.4	777.2	8388.4	26183.6	13708.2	308.2	1983.2	388.6	20971	9393.4	1983.2	13.4	1862.6	93.8	13.4	18827	25.9704251386322	17.0786516853933	3.82022471910112	39.250936329588	4.26966292134831	4.96878901373283	30.2871410736579	88.5393258426966	52.9588014981273	1.4481897627965	15.6304619225968	48.789013732834	25.5430711610487	0.574282147315855	3.69538077403246	0.724094881398252
1	C2	10	14	D7	10	H	23	Top	300093	217254.2	34183.4	20837	94791.6	4033.4	12328	62671.8	186126	80909.2	2706.8	31476.6	69412	88399.8	589.6	3376.8	603	95019.4	34840	3376.8	107.2	2814	402	53.6	82838.8	27.6043759767805	15.7342873003146	9.59106889533091	43.6316536112996	1.85653487941775	5.67445876765558	28.8472213655708	85.6719916116696	37.2417196077222	1.24591377289829	14.4883735274163	31.9496700178869	40.6895700980694	0.271387158453093	1.55430827114044	0.277555048417936
2	C1	50	0	D0	50	H	23	Top	10009.8	6887.6	375.2	120.6	4542.6	1031.8	160.8	1299.8	6646.4	3162.4	67	308.2	3082	3202.6	93.8	938	26.8	4515.8	951.4	938	0	911.2	26.8	0	3122.2	31.1914323962517	5.44747081712062	1.75097276264591	65.9533073929961	14.9805447470817	2.33463035019455	18.8715953307393	96.4980544747082	45.9143968871595	0.972762645914397	4.47470817120623	44.7470817120623	46.4980544747082	1.36186770428016	13.6186770428016	0.389105058365759
2	C1	50	1	D1	50	H	23	Top	16924.2	12180.6	1058.6	93.8	6485.6	2331.6	93.8	2412	11028.2	5065.2	80.4	978.2	4984.8	5065.2	147.4	2184.2	40.2	6472.2	1782.2	2184.2	0	2010	174.2	0	4743.6	28.0285035629454	8.69086908690869	0.77007700770077	53.2453245324532	19.1419141914191	0.77007700770077	19.8019801980198	90.5390539053905	41.5841584158416	0.66006600660066	8.03080308030803	40.9240924092409	41.5841584158416	1.21012101210121	17.9317931793179	0.33003300330033
2	C1	50	4	D4	50	H	23	Top	NA	NA	NA	NA	NA	NA	NA	NA	NA	NA	NA	NA	NA	NA	NA	NA	NA	NA	NA	NA	NA	NA	NA	NA	NA	NA	NA	NA	NA	NA	NA	NA	NA	NA	NA	NA	NA	NA	NA	NA	NA
2	C1	50	7	D7	50	H	23	Top	21949.2	7852.4	4100.4	3323.2	6793.8	1474	13.4	4247.8	6592.8	214.4	1782.2	2304.8	93.8	2519.2	1286.4	214.4	13.4	6780.4	723.6	214.4	0	53.6	160.8	0	14096.8	64.2246642246642	52.2184300341297	42.320819112628	86.518771331058	18.7713310580205	0.170648464163823	54.0955631399317	83.9590443686007	2.73037542662116	22.6962457337884	29.3515358361775	1.19453924914676	32.0819112627986	16.382252559727	2.73037542662116	0.170648464163823
2	C2	50	8	D1	50	H	23	Top	3229.4	1768.8	469	469	911.2	201	0	442.2	1031.8	0	120.6	348.4	0	576.2	187.6	13.4	0	911.2	80.4	13.4	0	0	13.4	0	1460.6	45.2282157676349	26.5151515151515	26.5151515151515	51.5151515151515	11.3636363636364	0	25	58.3333333333333	0	6.81818181818182	19.6969696969697	0	32.5757575757576	10.6060606060606	0.757575757575758	0
2	C2	50	11	D4	50	H	23	Top	4046.8	2211	1112.2	616.4	1447.2	174.2	13.4	830.8	1581.2	93.8	321.6	790.6	93.8	603	174.2	0	0	1487.4	201	0	0	0	0	0	1835.8	45.364238410596	50.3030303030303	27.8787878787879	65.4545454545455	7.87878787878788	0.606060606060606	37.5757575757576	71.5151515151515	4.24242424242424	14.5454545454545	35.7575757575758	4.24242424242424	27.2727272727273	7.87878787878788	0	0
2	C2	50	14	D7	50	H	23	Top	8790.4	4556	2197.6	1031.8	3283	227.8	0	1701.8	3296.4	0	321.6	1876	0	1460.6	227.8	0	0	3296.4	482.4	13.4	0	0	13.4	0	4234.4	48.1707317073171	48.2352941176471	22.6470588235294	72.0588235294118	5	0	37.3529411764706	72.3529411764706	0	7.05882352941177	41.1764705882353	0	32.0588235294118	5	0	0
3	C1	1	0	D0	1	H	23	Top	17245.8	11524	536	80.4	8710	1098.8	93.8	1889.4	11041.6	3122.2	67	469	3001.6	7611.2	134	964.8	13.4	8696.6	1420.4	964.8	0	924.6	40.2	0	5721.8	33.1779331779332	4.65116279069767	0.697674418604651	75.5813953488372	9.53488372093023	0.813953488372093	16.3953488372093	95.8139534883721	27.093023255814	0.581395348837209	4.06976744186047	26.046511627907	66.046511627907	1.16279069767442	8.37209302325581	0.116279069767442
3	C1	1	1	D1	1	H	23	Top	10880.8	8468.8	777.2	80.4	4395.2	1943	268	2532.6	7624.6	4288	26.8	750.4	4274.6	2613	53.6	1889.4	107.2	4314.8	1996.6	1889.4	0	1755.4	134	0	2412	22.1674876847291	9.17721518987342	0.949367088607595	51.8987341772152	22.9430379746835	3.16455696202532	29.9050632911392	90.0316455696203	50.6329113924051	0.316455696202532	8.86075949367089	50.4746835443038	30.8544303797468	0.632911392405063	22.3101265822785	1.26582278481013
3	C1	1	4	D4	1	H	23	Top	38592	32562	1152.4	80.4	7959.6	13306.2	1715.2	10706.6	31704.4	25795	67	1085.4	25594	5092	40.2	13266	294.8	7691.6	9849	13266	0	13172.2	93.8	0	6030	15.625	3.53909465020576	0.246913580246914	24.4444444444444	40.8641975308642	5.26748971193416	32.880658436214	97.3662551440329	79.2181069958848	0.205761316872428	3.33333333333333	78.6008230452675	15.6378600823045	0.123456790123457	40.7407407407407	0.905349794238683
3	C1	1	7	D7	1	H	23	Top	127675.2	97351	4850.8	1005	20622.6	12850.6	7209.2	20662.8	95488.4	79783.6	777.2	4073.6	78644.6	12850.6	308.2	12716.6	737	19899	18023	12716.6	0	12596	120.6	0	30324.2	23.7510495382032	4.98279421885754	1.03234686854783	21.1837577426015	13.2002752924983	7.40536820371645	21.2250516173434	98.086717136958	81.9545767377839	0.798348245010323	4.18444597384721	80.7845836200964	13.2002752924983	0.316586373021335	13.0626290433586	0.75705437026841
3	C2	1	8	D1	1	H	23	Top	54524.6	45426	1179.2	254.6	7316.4	5199.2	1393.6	7128.8	43724.2	39771.2	160.8	1018.4	38645.6	3939.6	67	5132.2	348.4	7128.8	6110.4	5132.2	13.4	5078.6	13.4	26.8	9098.6	16.6871467190956	2.59587020648968	0.56047197640118	16.1061946902655	11.4454277286136	3.06784660766962	15.693215339233	96.2536873156342	87.551622418879	0.353982300884956	2.24188790560472	85.0737463126844	8.67256637168142	0.147492625368732	11.2979351032448	0.766961651917404
3	C2	1	11	D4	1	H	23	Top	50920	42076	3162.4	723.6	10076.8	4542.6	3618	9728.4	39329	32361	308.2	2854.2	30190.2	6271.2	107.2	4408.6	670	9648	7088.6	4435.4	160.8	4234.4	40.2	0	8844	17.3684210526316	7.51592356687898	1.71974522292994	23.9490445859873	10.796178343949	8.59872611464968	23.1210191082803	93.4713375796178	76.9108280254777	0.732484076433121	6.78343949044586	71.7515923566879	14.9044585987261	0.254777070063694	10.4777070063694	1.59235668789809
3	C2	1	14	D7	1	H	23	Top	251598.4	184652	20153.6	6003.2	55382.2	7852.4	15410	41781.2	170863.4	105565.2	2077	18076.6	97605.6	56722.2	402	7370	911.2	55047.2	25486.8	7396.8	268	6713.4	402	13.4	66946.4	26.6084363016617	10.9143686502177	3.2510885341074	29.9927431059507	4.25253991291727	8.34542815674891	22.6269956458636	92.5326560232221	57.1698113207547	1.12481857764877	9.78955007256894	52.8592162554427	30.7184325108853	0.217706821480406	3.99129172714078	0.493468795355588
4	C1	Control	0	D0	0	H	23	Top	16629.4	9741.8	629.8	160.8	7102	1125.6	40.2	1286.4	9246	3685	107.2	522.6	3457.2	5306.4	134	991.6	0	7142.2	804	991.6	0	924.6	67	0	6887.6	41.4182111200645	6.46492434662999	1.65061898211829	72.9023383768913	11.5543328748281	0.412654745529574	13.2049518569464	94.9105914718019	37.8266850068776	1.10041265474553	5.36451169188446	35.4883081155433	54.4704264099037	1.37551581843191	10.1788170563961	0
4	C1	Control	1	D1	0	H	23	Top	10961.2	8844	643.2	93.8	4958	1621.4	227.8	2170.8	7865.8	4355	67	576.2	4301.4	3015	80.4	1541	80.4	4904.4	1701.8	1541	0	1474	67	0	2117.2	19.3154034229829	7.27272727272727	1.06060606060606	56.0606060606061	18.3333333333333	2.57575757575758	24.5454545454546	88.9393939393939	49.2424242424242	0.757575757575758	6.51515151515152	48.6363636363636	34.0909090909091	0.909090909090909	17.4242424242424	0.909090909090909
4	C1	Control	4	D4	0	H	23	Top	98610.6	86121.8	1983.2	308.2	19510.4	32575.4	3577.8	28073	84889	70095.4	241.2	1742	69787.2	13279.4	120.6	32454.8	375.2	19269.2	26130	32454.8	0	31959	495.8	0	12488.8	12.664764234271	2.30278512525284	0.357865255951455	22.6544266376225	37.8248016181733	4.15434884082776	32.5968570094912	98.5685389761942	81.3910066905243	0.280068461179399	2.02271666407344	81.0331414345729	15.4193247238214	0.1400342305897	37.6847673875836	0.43566205072351
4	C1	Control	7	D7	0	H	23	Top	211224.2	124486	6807.2	1514.2	35349.2	13748.4	6311.4	29855.2	121122.6	90771.6	911.2	5909.4	89284.2	25754.8	160.8	13735	442.2	34960.6	25326	13735	0	13453.6	281.4	0	86738.2	41.0645181754742	5.46824542518837	1.21636167922497	28.3961248654467	11.0441334768568	5.06996770721206	23.9827771797632	97.2981700753498	72.9171151776103	0.731969860064586	4.7470398277718	71.7222820236814	20.6889128094726	0.129171151776103	11.0333692142088	0.355220667384284
4	C2	Control	8	D1	0	H	23	Top	99240.4	77787	2345	589.6	14204	9165.6	2385.2	13976.2	75294.6	63944.8	227.8	2103.8	62283.2	10773.6	67	9098.6	348.4	14070	12073.4	9085.2	0	9004.8	67	13.4	21453.4	21.6176073453956	3.01464254952627	0.757967269595177	18.260120585702	11.7829457364341	3.06632213608958	17.9672695951766	96.795865633075	82.2049956933678	0.292850990525409	2.70456503014643	80.0689061154177	13.8501291989664	0.0861326442721792	11.6968130921619	0.447889750215332
4	C2	Control	11	D4	0	H	23	Top	164310.8	132311.6	23986	4891	61318.4	8911	5185.8	47797.8	123842.8	69358.4	2385.2	21600.8	64212.8	38645.6	696.8	8066.8	1018.4	61050.4	26572.2	8080.2	227.8	7597.8	254.6	0	31999.2	19.4748001957266	18.1284180676524	3.69657686854365	46.3439335628924	6.73485922625076	3.91938424144217	36.1251772331375	93.599351833097	52.4204982783067	1.80271419890622	16.3257038687462	48.5314968604416	29.2080210654243	0.526635608669232	6.09681993113227	0.769698197285801
4	C2	Control	14	D7	0	H	23	Top	391226.4	296367.8	22659.4	14230.8	72467.2	11323	19416.6	35161.6	265668.4	198695.2	2653.2	20006.2	178836.4	68474	442.2	10653	897.8	72279.6	22351.2	10653	482.4	9768.6	375.2	26.8	94858.6	24.2464721194684	7.64570240086811	4.80173622100647	24.4517791743907	3.82059049599855	6.55152145408509	11.864176877515	89.6414522765294	67.0434507392503	0.895238956458833	6.75046344440928	60.3427227924221	23.1043993308315	0.149206492743139	3.59452005244834	0.302934394357282
7	C1	20	0	D0	20	H	23	Top	11403.4	7115.4	281.4	174.2	4958	750.4	53.6	1125.6	6793.8	3015	40.2	241.2	2934.6	3644.8	26.8	723.6	0	4958	938	723.6	0	696.8	26.8	0	4288	37.6028202115159	3.95480225988701	2.44821092278719	69.6798493408663	10.5461393596987	0.753295668549906	15.819209039548	95.4802259887006	42.3728813559322	0.56497175141243	3.38983050847458	41.2429378531073	51.2241054613936	0.376647834274953	10.1694915254237	0
7	C1	20	1	D1	20	H	23	Top	15905.8	11792	1085.4	134	5534.2	2144	241.2	2304.8	10639.6	5453.8	93.8	991.6	5346.6	4234.4	107.2	2036.8	67	5467.2	1822.4	2036.8	0	1902.8	134	0	4113.8	25.8635214827296	9.20454545454546	1.13636363636364	46.9318181818182	18.1818181818182	2.04545454545455	19.5454545454545	90.2272727272727	46.25	0.795454545454545	8.40909090909091	45.3409090909091	35.9090909090909	0.909090909090909	17.2727272727273	0.568181818181818
7	C1	20	4	D4	20	H	23	Top	25433.2	10505.6	1018.4	174.2	8321.4	442.2	80.4	3618	9822.2	804	134	884.4	750.4	8080.2	107.2	335	80.4	8254.4	2881	335	0	254.6	80.4	0	14927.6	58.6933614330875	9.69387755102041	1.65816326530612	79.2091836734694	4.20918367346939	0.76530612244898	34.4387755102041	93.4948979591837	7.6530612244898	1.27551020408163	8.41836734693877	7.14285714285714	76.9132653061224	1.02040816326531	3.18877551020408	0.76530612244898
7	C1	20	7	D7	20	H	23	Top	76607.8	51027.2	13909.2	8040	46015.6	2626.4	40.2	23007.8	47261.8	924.6	3765.4	10130.4	763.8	33366	1648.2	1045.2	0	46029	13346.4	1045.2	0	174.2	871	0	25580.6	33.3916389714885	27.2584033613445	15.7563025210084	90.1785714285714	5.14705882352941	0.078781512605042	45.0892857142857	92.6207983193277	1.81197478991597	7.37920168067227	19.8529411764706	1.4968487394958	65.3886554621849	3.23004201680672	2.04831932773109	0
7	C2	20	8	D1	20	H	23	Top	9755.2	7021.6	1139	1380.2	5587.8	294.8	40.2	3269.6	5949.6	241.2	294.8	844.2	241.2	4542.6	160.8	134	13.4	5587.8	2371.8	120.6	0	67	53.6	0	2733.6	28.021978021978	16.2213740458015	19.6564885496183	79.5801526717557	4.19847328244275	0.572519083969466	46.5648854961832	84.7328244274809	3.43511450381679	4.19847328244275	12.0229007633588	3.43511450381679	64.6946564885496	2.29007633587786	1.90839694656489	0.190839694656489
7	C2	20	11	D4	20	H	23	Top	21332.8	14445.2	4636.4	2197.6	10666.4	509.2	201	7008.2	12287.8	1232.8	763.8	3872.6	1125.6	7102	294.8	187.6	26.8	10679.8	3524.2	187.6	13.4	107.2	67	0	6887.6	32.286432160804	32.0964749536178	15.2133580705009	73.8404452690167	3.52504638218924	1.39146567717996	48.5157699443414	85.0649350649351	8.53432282003711	5.28756957328386	26.808905380334	7.79220779220779	49.165120593692	2.04081632653061	1.2987012987013	0.185528756957328
7	C2	20	14	D7	20	H	23	Top	143795.4	94054.6	29131.6	13346.4	67442.2	1299.8	830.8	35764.6	79756.8	4569.4	1996.6	27135	3859.2	50544.8	750.4	509.2	107.2	67763.8	17044.8	509.2	26.8	281.4	160.8	40.2	49740.8	34.5913707948933	30.9730730873344	14.1900555634706	71.7053711354894	1.38196324262715	0.883316711782305	38.0253597378544	84.7984043311013	4.85824191480268	2.12280951702522	28.8502635703092	4.10314859666619	53.7398489813364	0.79783444935176	0.541387662060122	0.113976349907394
8	C1	10	0	D0	10	H	23	Top	11202.4	7530.8	442.2	40.2	4824	670	187.6	1634.8	7276.2	3537.6	26.8	415.4	3484	3430.4	53.6	616.4	40.2	4824	1353.4	616.4	0	549.4	67	0	3671.6	32.7751196172249	5.87188612099644	0.533807829181495	64.0569395017794	8.89679715302491	2.49110320284698	21.7081850533808	96.6192170818505	46.9750889679715	0.355871886120996	5.51601423487544	46.2633451957295	45.5516014234875	0.711743772241993	8.18505338078292	0.533807829181495
8	C1	10	1	D1	10	H	23	Top	30056.2	26277.4	1621.4	187.6	10572.6	6284.6	857.6	5708.4	25259	16214	147.4	1460.6	16013	7745.2	134	6150.6	160.8	10492.2	4556	6150.6	13.4	5842.4	294.8	0	3778.8	12.5724476148016	6.17032126466089	0.71392146863845	40.2345741968383	23.9163691993881	3.26364099949006	21.7236104028557	96.1244263131056	61.7032126466089	0.560938296787353	5.5583885772565	60.9382967873534	29.4747577766446	0.509943906170321	23.4064252932177	0.611932687404386
8	C1	10	4	D4	10	H	23	Top	124017	69934.6	1889.4	428.8	14766.8	28649.2	3845.8	21024.6	69264.6	58678.6	134	1755.4	58062.2	9326.4	120.6	28528.6	656.6	14150.4	19644.4	28528.6	0	28434.8	93.8	0	54082.4	43.6088600756348	2.70166698601265	0.613144280513508	21.1151561601839	40.9657022418088	5.49913776585553	30.063230503928	99.0419620616976	83.9049626365204	0.191607587660471	2.51005939835217	83.0235677332822	13.3358881011688	0.172446828894424	40.7932554129143	0.93887717953631
8	C1	10	7	D7	10	H	23	Top	28314.2	21038	2224.4	1206	7048.4	3175.8	1031.8	5266.2	20341.2	14525.6	696.8	1541	14257.6	4006.6	134	3095.4	120.6	6927.8	3685	3095.4	0	3068.6	26.8	0	7276.2	25.6980596308566	10.5732484076433	5.73248407643312	33.5031847133758	15.0955414012739	4.90445859872611	25.031847133758	96.687898089172	69.0445859872611	3.31210191082803	7.32484076433121	67.7707006369427	19.0445859872611	0.636942675159236	14.7133757961783	0.573248407643312
8	C2	10	8	D1	10	H	23	Top	56373.8	44407.6	2304.8	1045.2	8509	3510.8	951.4	7195.8	40843.2	36086.2	375.2	1929.6	34183.4	4448.8	187.6	3323.2	227.8	8401.8	5306.4	3323.2	13.4	3256.2	40.2	13.4	11966.2	21.2265272165439	5.1901025950513	2.35365117682559	19.1611345805673	7.90585395292698	2.14242607121304	16.2039831019916	91.973445986723	81.2613156306578	0.844900422450211	4.34520217260109	76.9764634882317	10.0181050090525	0.422450211225106	7.48340374170187	0.512975256487628
8	C2	10	11	D4	10	H	23	Top	149972.8	120894.8	31356	11631.2	61854.4	3953	5051.8	46457.8	111488	59094	6740.2	24615.8	52782.6	29654.2	897.8	3015	1179.2	61211.2	18934.2	3015	13.4	2787.2	201	13.4	29078	19.3888491779843	25.9365994236311	9.62092662380847	51.1638217690091	3.26978497007315	4.17867435158501	38.4282864109953	92.2190201729107	48.8805142983817	5.57526047439592	20.3613389492352	43.6599423631124	24.5289292839725	0.742629128796276	2.49390379073376	0.975393482598094
8	C2	10	14	D7	10	H	23	Top	195425.6	132780.6	25419.8	13654.6	52166.2	3926.2	5628	28997.6	112828	62953.2	5775.4	19644.4	54591.6	37118	361.8	3510.8	361.8	52179.6	12582.6	3510.8	107.2	3135.6	268	0	62645	32.0556774547449	19.1442123322232	10.2835805833081	39.287516399233	2.95690786154001	4.23857099606418	21.8387324654355	84.973256635382	47.4114441416894	4.34958118881825	14.794631143405	41.1141386618226	27.9543849026138	0.272479564032698	2.64406095468766	0.272479564032698
9	C1	50	0	D0	50	H	24	Top	8361.6	5909.4	428.8	53.6	3417	1058.6	67	924.6	5628	3082	13.4	415.4	2974.8	2278	40.2	1018.4	0	3417	589.6	1018.4	0	991.6	26.8	0	2452.2	29.3269230769231	7.2562358276644	0.90702947845805	57.8231292517007	17.9138321995465	1.13378684807256	15.6462585034014	95.2380952380952	52.1541950113379	0.226757369614512	7.02947845804989	50.3401360544218	38.5487528344671	0.680272108843538	17.2335600907029	0
9	C1	50	1	D1	50	H	24	Top	19818.6	13520.6	1112.2	107.2	6070.2	2264.6	147.4	2452.2	12301.2	5695	93.8	1018.4	5641.4	5641.4	67	2197.6	93.8	6016.6	1768.8	2197.6	0	2063.6	134	0	6298	31.7782285327924	8.22596630327056	0.792864222001982	44.8959365708622	16.7492566897919	1.09018830525273	18.1367690782953	90.9811694747275	42.1209117938553	0.693756194251734	7.53221010901883	41.7244796828543	41.7244796828543	0.495540138751239	16.2537165510406	0.693756194251734
9	C1	50	4	D4	50	H	24	Top	13949.4	2546	536	0	763.8	321.6	26.8	241.2	1943	402	0	522.6	402	1058.6	26.8	294.8	13.4	750.4	160.8	294.8	0	268	26.8	0	11403.4	81.7483189241114	21.0526315789474	0	30	12.6315789473684	1.05263157894737	9.47368421052632	76.3157894736842	15.7894736842105	0	20.5263157894737	15.7894736842105	41.578947368421	1.05263157894737	11.5789473684211	0.526315789473684
9	C1	50	7	D7	50	H	24	Top	4917.8	897.8	294.8	147.4	348.4	80.4	0	147.4	549.4	80.4	53.6	241.2	67	281.4	67	13.4	0	348.4	13.4	13.4	0	0	13.4	0	4020	81.7438692098093	32.8358208955224	16.4179104477612	38.8059701492537	8.95522388059702	0	16.4179104477612	61.1940298507463	8.95522388059702	5.97014925373134	26.865671641791	7.46268656716418	31.3432835820896	7.46268656716418	1.49253731343284	0
9	C2	50	8	D1	50	H	24	Top	2492.4	1246.2	241.2	147.4	254.6	13.4	13.4	107.2	562.8	53.6	26.8	214.4	53.6	348.4	0	13.4	0	254.6	26.8	13.4	0	0	0	13.4	1246.2	50	19.3548387096774	11.8279569892473	20.4301075268817	1.0752688172043	1.0752688172043	8.60215053763441	45.1612903225806	4.3010752688172	2.1505376344086	17.2043010752688	4.3010752688172	27.9569892473118	0	1.0752688172043	0
9	C2	50	11	D4	50	H	24	Top	2063.6	536	214.4	80.4	174.2	13.4	26.8	107.2	335	80.4	13.4	201	80.4	134	0	13.4	0	187.6	67	13.4	0	13.4	0	0	1527.6	74.025974025974	40	15	32.5	2.5	5	20	62.5	15	2.5	37.5	15	25	0	2.5	0
9	C2	50	14	D7	50	H	24	Top	2773.8	562.8	335	13.4	26.8	0	0	0	187.6	0	0	335	0	26.8	0	0	0	26.8	0	0	0	0	0	0	2211	79.7101449275362	59.5238095238095	2.38095238095238	4.76190476190476	0	0	0	33.3333333333333	0	0	59.5238095238095	0	4.76190476190476	0	0	0
10	C1	1	0	D0	1	H	24	Top	10170.6	7383.4	643.2	93.8	5092	1072	201	1594.6	7128.8	3309.8	80.4	562.8	3216	3363.4	134	938	13.4	5078.6	1072	938	0	897.8	40.2	0	2787.2	27.4044795783926	8.71143375680581	1.27041742286751	68.9655172413793	14.519056261343	2.72232304900181	21.5970961887477	96.551724137931	44.8275862068966	1.08892921960073	7.62250453720508	43.557168784029	45.5535390199637	1.81488203266788	12.7041742286751	0.181488203266788
10	C1	1	1	D1	1	H	24	Top	23195.4	20622.6	1018.4	67	7410.2	5507.4	1273	6056.8	19644.4	13895.8	67	951.4	13842.2	4824	80.4	5427	268	7155.6	5494	5427	0	5159	254.6	13.4	2572.8	11.0918544194108	4.93827160493827	0.324886289798571	35.9324236517219	26.7056530214425	6.17283950617284	29.3697205977908	95.2566601689409	67.3814165042235	0.324886289798571	4.6133853151397	67.1215074723847	23.3918128654971	0.389863547758285	26.3157894736842	1.29954515919428
10	C1	1	4	D4	1	H	24	Top	137216	118295.2	2010	187.6	18451.8	49271.8	7557.6	33379.4	117236.6	105123	120.6	1889.4	104372.6	10947.8	53.6	49218.2	1165.8	17406.6	31329.2	49218.2	0	48923.4	294.8	0	18920.8	13.7890625	1.69913910285455	0.158586316266425	15.5980969642048	41.6515632079746	6.38876302673312	28.2170367014046	99.1051200724966	88.8649750792932	0.101948346171273	1.59719075668328	88.2306298142275	9.2546443135478	0.0453103760761214	41.6062528318985	0.985500679655641
10	C1	1	7	D7	1	H	24	Top	198011.8	140097	9514	2063.6	40789.6	18934.2	9527.4	29359.4	137149	104372.6	1112.2	8415.2	101987.4	26424.8	241.2	18934.2	1098.8	39731	23624.2	18934.2	13.4	18451.8	455.6	13.4	57914.8	29.2481559179806	6.79100908656145	1.47297943567671	29.1152558584409	13.5150645624103	6.80057388809182	20.9564801530368	97.895743663319	74.5002391200383	0.793878527020564	6.00669536107126	72.7977044476327	18.8617886178862	0.172166427546628	13.5150645624103	0.784313725490196
10	C2	1	8	D1	1	H	24	Top	98262.2	81056.6	3631.4	830.8	14150.4	11336.4	3001.6	17393.2	78993	69063.6	536	3095.4	67562.8	7879.2	254.6	11081.8	603	13828.8	14137	11081.8	0	10907.6	147.4	26.8	17205.6	17.5098868130369	4.480079351959	1.02496280376922	17.4574309803273	13.9857827740122	3.70309142006943	21.4580922466523	97.4541246487023	85.2041659778476	0.661266325012399	3.8188130269466	83.3526202678129	9.72061497768226	0.314101504380889	13.6716812696313	0.743924615638949
10	C2	1	11	D4	1	H	24	Top	308548.4	241575.2	22002.8	9567.6	70899.4	26036.2	17326.2	63837.6	229381.2	174602	3631.4	18371.4	162903.8	45921.8	415.4	25299.2	2237.8	69425.4	44447.8	25299.2	428.8	24321	509.2	40.2	66973.2	21.7058976808825	9.10805413800754	3.96050587974262	29.3487907699135	10.7776791657422	7.17217661415576	26.4255602396272	94.952296427779	72.2764588418016	1.50321721766142	7.60483692034613	67.4339915686709	19.0093188373641	0.17195473707566	10.4725981806079	0.926336809407588
10	C2	1	14	D7	1	H	24	Top	330444	250539.8	25419.8	9125.4	56306.8	10063.4	20408.2	27684.4	231686	178421	3336.6	22083.2	167165	43362.4	576.2	9353.2	1058.6	55717.2	13266	9380	227.8	8844	268	40.2	79904.2	24.1808596918086	10.1460127293149	3.6422955554367	22.4741937209178	4.01668716906456	8.14569182221747	11.049901053645	92.4747285660801	71.2146333636412	1.33176445419051	8.81424827512435	66.721934000107	17.3075894528534	0.229983419799968	3.73321923303204	0.42252767823715
13	C1	Control	0	D0	0	A	24	Top	33660.8	29118.2	1822.4	160.8	20046.4	4288	227.8	4542.6	28260.6	14271	120.6	1701.8	13869	12823.8	254.6	4033.4	53.6	20019.6	3082	4033.4	0	3725.2	308.2	0	4542.6	13.4952229299363	6.25862862402209	0.552231937413714	68.844914864243	14.726184997699	0.782328578002761	15.6005522319374	97.0547630004602	49.0105844454671	0.414173953060285	5.8444546709618	47.6300046019328	44.0404970087437	0.87436723423838	13.8518177634607	0.184077312471238
13	C1	Control	1	D1	0	A	24	Top	11577.6	9406.8	991.6	160.8	4073.6	2144	308.2	2452.2	8401.8	5092	107.2	884.4	5078.6	2425.4	80.4	2063.6	80.4	4033.4	1809	2063.6	0	1889.4	174.2	0	2170.8	18.75	10.5413105413105	1.70940170940171	43.3048433048433	22.7920227920228	3.27635327635328	26.0683760683761	89.3162393162393	54.1310541310541	1.13960113960114	9.4017094017094	53.988603988604	25.7834757834758	0.854700854700855	21.9373219373219	0.854700854700855
13	C1	Control	4	D4	0	C	24	Top	62336.8	55516.2	2090.4	495.8	11550.8	25929	2358.4	14900.8	54859.6	47355.6	428.8	1675	46993.8	5963	214.4	25714.6	522.6	11081.8	12931	25714.6	0	25553.8	160.8	0	6820.60000000001	10.9415305245056	3.76538740043447	0.893072652667149	20.8061790972725	46.7052860246198	4.24812937484914	26.840453777456	98.8172821626841	85.3005068790731	0.772387159063481	3.01713734009172	84.6488052136133	10.7410089307265	0.38619357953174	46.3190924450881	0.941346850108617
13	C1	Control	7	D7	0	I	24	Top	169402.8	132593	6700	2184.2	29078	21815.2	7115.4	19899	129953.2	111568.4	1474	5239.4	109491.4	14579.2	241.2	21922.4	1608	27470	15597.6	21922.4	13.4	21788.4	120.6	0	36809.8	21.7291567789907	5.05305709954522	1.64729661445174	21.9302678120263	16.4527539161193	5.36634663971703	15.0075795856493	98.0090955027792	84.1435068216271	1.11167256189995	3.95149065184437	82.5770591207681	10.9954522486104	0.181910055583628	16.533602829712	1.21273370389085
13	C2	Control	8	D1	0	C	24	Top	137805.6	109303.8	3283	1286.4	15423.4	17326.2	1929.6	14110.2	104881.8	97123.2	643.2	2639.8	93491.8	8227.6	241.2	17085	428.8	15249.2	11323	17085	67	16977.8	40.2	0	28501.8	20.6826137689615	3.00355522863798	1.17690327326223	14.1105798700503	15.8514159617506	1.76535490989334	12.9091577785951	95.9543949981611	88.8561971312983	0.588451636631114	2.41510359200687	85.5338972661518	7.52727718523967	0.220669363736668	15.630746598014	0.39230109108741
13	C2	Control	11	D4	0	C	24	Top	151111.8	122087.4	21011.2	6994.8	42705.8	15182.2	7343.2	38109.6	114395.8	80842.2	4073.6	16937.6	75669.8	19791.8	777.2	14311.2	1286.4	41875	19054.8	14123.6	241.2	13708.2	348.4	13.4	29024.4	19.2072359670125	17.2099659751948	5.72933816266052	34.9796948743277	12.4355175063111	6.01470749643288	31.2150148172539	93.6999231697948	66.2166611787949	3.33662605641532	13.8733399187795	61.9800241466359	16.2111733069916	0.636593129184502	11.7220941718801	1.05367138623642
13	C2	Control	14	D7	0	A	24	Top	515551.6	393290	49097.6	28059.6	110885	15664.6	20997.8	51844.6	353639.4	257092.4	8669.8	40427.8	236148.2	77023.2	1179.2	14123.6	1313.2	110335.6	24522	14150.4	428.8	13158.8	495.8	67	122261.6	23.7147164318761	12.4838160136286	7.13458262350937	28.1942078364566	3.98296422487223	5.33901192504259	13.1822827938671	89.9182282793867	65.3696763202726	2.20442930153322	10.2793867120954	60.0442930153322	19.5843270868825	0.299829642248722	3.59114139693356	0.333901192504259
14	C1	20	0	D0	20	A	24	Top	30042.8	25567.2	2532.6	361.8	19430	2961.4	428.8	5118.8	24589	9661.4	268	2264.6	9460.4	13011.4	455.6	2505.8	120.6	19336.2	3108.8	2505.8	0	2237.8	268	0	4475.6	14.8974130240856	9.90566037735849	1.41509433962264	75.9958071278826	11.5828092243187	1.67714884696017	20.020964360587	96.1740041928721	37.7882599580713	1.0482180293501	8.85744234800839	37.0020964360587	50.8909853249476	1.78197064989518	9.80083857442348	0.471698113207547
14	C1	20	1	D1	20	A	24	Top	16616	12448.6	1045.2	107.2	5762	3390.2	361.8	3363.4	11577.6	7048.4	67	978.2	7021.6	3564.4	80.4	3309.8	147.4	5614.6	2626.4	3309.8	0	3055.2	241.2	13.4	4167.4	25.0806451612903	8.39612486544672	0.861141011840689	46.286329386437	27.2335844994618	2.90635091496232	27.0182992465016	93.0032292787944	56.6200215285253	0.538213132400431	7.85791173304629	56.4047362755651	28.6329386437029	0.645855758880517	26.5877287405813	1.18406889128095
14	C1	20	4	D4	20	C	24	Top	15490.4	5400.2	1286.4	402	3082	884.4	40.2	2237.8	4770.4	1273	361.8	924.6	1219.4	2304.8	268	616.4	13.4	3082	1299.8	616.4	0	589.6	26.8	0	10090.2	65.1384083044983	23.8213399503722	7.44416873449132	57.0719602977668	16.3771712158809	0.744416873449132	41.439205955335	88.3374689826303	23.5732009925558	6.69975186104218	17.12158808933	22.5806451612903	42.6799007444169	4.96277915632754	11.4143920595534	0.248138957816377
14	C1	20	7	D7	20	I	24	Top	62792.4	39985.6	12435.2	5989.8	34853.4	2479	53.6	15289.4	37198.4	2492.4	2800.6	9621.2	2184.2	23275.8	1380.2	1152.4	26.8	34840	7262.8	1152.4	0	696.8	442.2	13.4	22806.8	36.3209560392659	31.0991957104558	14.9798927613941	87.1648793565684	6.19973190348525	0.134048257372654	38.2372654155496	93.029490616622	6.23324396782842	7.00402144772118	24.0616621983914	5.46246648793566	58.2104557640751	3.45174262734584	2.88203753351206	0.0670241286863271
14	C2	20	8	D1	20	C	24	Top	13225.8	8602.8	2800.6	1554.4	6686.6	576.2	0	4556	7463.8	576.2	603	2197.6	536	4221	402	174.2	0	6700	2117.2	174.2	0	93.8	80.4	0	4623	34.9544072948328	32.5545171339564	18.0685358255452	77.7258566978193	6.69781931464175	0	52.9595015576324	86.7601246105919	6.69781931464175	7.00934579439252	25.5451713395639	6.23052959501558	49.0654205607477	4.67289719626168	2.02492211838006	0
14	C2	20	11	D4	20	C	24	Top	31356	19068.2	7638	3055.2	14954.4	603	80.4	10599.4	16616	2371.8	1098.8	6539.2	2036.8	7664.8	428.8	174.2	0	15008	4301.4	174.2	0	93.8	80.4	0	12287.8	39.1880341880342	40.0562192550949	16.0224877020379	78.4258608573436	3.16233309908644	0.421644413211525	55.5867884750527	87.1398453970485	12.43851018974	5.76247364722417	34.2937456078707	10.6816584680253	40.196767392832	2.2487702037948	0.913562895291637	0
14	C2	20	14	D7	20	A	24	Top	90771.6	68098.8	29533.6	6753.6	53626.8	1326.6	830.8	30230.4	57512.8	4381.8	2144	27389.6	3497.4	29399.6	750.4	549.4	120.6	53573.2	12086.8	549.4	0	321.6	201	26.8	22672.8	24.977856510186	43.3687524596616	9.91735537190083	78.7485242030696	1.94805194805195	1.21999212908304	44.3919716646989	84.4549390003935	6.4344746162928	3.14836678473042	40.2203856749311	5.1357733175915	43.1719795356159	1.10192837465565	0.80676898858717	0.177095631641086
15	C1	10	0	D0	10	A	24	Top	59723.8	50812.8	3055.2	187.6	27148.4	7705	8241	18210.6	50049	30753	134	2921.2	30404.6	16884	227.8	7477.2	2090.4	25098.2	15450.2	7477.2	0	6860.8	616.4	0	8911	14.9203500112183	6.0126582278481	0.369198312236287	53.4282700421941	15.1635021097046	16.2183544303797	35.8386075949367	98.496835443038	60.5221518987342	0.263713080168776	5.74894514767932	59.8364978902954	33.2278481012658	0.44831223628692	14.7151898734177	4.11392405063291
15	C1	10	1	D1	10	A	24	Top	9393.4	7731.8	1273	187.6	3604.6	1541	268	2438.8	6445.4	3082	147.4	1125.6	3041.8	2385.2	107.2	1433.8	80.4	3524.2	1514.2	1433.8	0	1366.8	67	0	1661.6	17.6890156918688	16.4644714038128	2.4263431542461	46.6204506065858	19.9306759098787	3.46620450606586	31.5424610051993	83.3622183708839	39.8613518197574	1.90641247833622	14.5580589254766	39.3414211438475	30.8492201039861	1.38648180242634	18.5441941074523	1.03986135181976
15	C1	10	4	D4	10	C	24	Top	36836.6	19657.8	2465.6	562.8	9420.2	5239.4	1072	7262.8	18920.8	11483.8	469	1996.6	10921	5695	402	4837.4	415.4	9004.8	5440.4	4837.4	0	4743.6	93.8	0	17178.8	46.6351400509276	12.5426039536469	2.86298568507157	47.9209270620314	26.6530334014997	5.453306066803	36.9461486025903	96.2508520790729	58.4185412406271	2.38582140422631	10.1567825494206	55.5555555555556	28.9706884798909	2.04498977505112	24.6080436264485	2.11315610088616
15	C1	10	7	D7	10	I	24	Top	104828.2	60621.6	5494	1929.6	20153.6	6257.8	5105.4	16200.6	58571.4	41821.4	710.2	4770.4	40508.2	13105.2	428.8	5922.8	241.2	19925.8	12274.4	5922.8	13.4	5802.2	93.8	13.4	44206.6	42.1705228173335	9.06277630415561	3.18302387267904	33.2449160035367	10.3227232537577	8.42175066312997	26.7241379310345	96.6180371352785	68.9876215738285	1.17152961980548	7.86914235190097	66.8213969938108	21.6180371352785	0.707338638373121	9.77011494252874	0.397877984084881
15	C2	10	8	D1	10	C	24	Top	37493.2	26719.6	1634.8	1058.6	6941.2	2479	683.4	5628	24763.2	19604.2	308.2	1313.2	18706.4	4462.2	160.8	2318.2	107.2	6860.8	4247.8	2318.2	13.4	2237.8	67	0	10773.6	28.734810578985	6.11835506519559	3.96188565697091	25.9779338014042	9.2778335005015	2.55767301905717	21.0631895687061	92.6780341023069	73.370110330993	1.15346038114343	4.91474423269809	70.0100300902708	16.7001003009027	0.601805416248746	8.67602808425276	0.401203610832498
15	C2	10	11	D4	10	C	24	Top	152853.8	122020.4	17969.4	11430.2	48802.8	6847.4	7437	32093	113404.2	72788.8	3417	14552.4	67107.2	29332.6	1929.6	4837.4	1219.4	48092.6	16790.2	4864.2	26.8	4609.6	174.2	53.6	30833.4	20.171824318401	14.726553920492	9.36745003294531	39.9956072918955	5.61168460355809	6.0948824950582	26.3013397759719	92.9387217219416	59.6529760597408	2.80035141664836	11.9262025038436	54.9967054689216	24.0390951021305	1.58137491763672	3.96441906435317	0.999341093784318
15	C2	10	14	D7	10	A	24	Top	140673.2	113256.8	26223.8	7973	46203.2	2666.6	3001.6	18358	96520.2	56856.2	2291.4	23932.4	47047.4	26438.2	911.2	1675	201	46189.8	7075.2	1688.4	53.6	1447.2	160.8	26.8	27416.4	19.4894265574395	23.1542830099385	7.03975390440132	40.7950780880265	2.35447231424515	2.65026029342168	16.2091812588736	85.2224325603407	50.20113582584	2.02318977756744	21.131093232371	41.5404637955513	23.3435873166115	0.804543303360151	1.47893989588263	0.177472787505916
16	C1	50	0	D0	50	A	24	Top	69894.4	62685.2	4877.6	656.6	46658.8	5494	2666.6	16026.4	61532.8	22002.8	428.8	4422	21198.8	36059.4	442.2	5051.8	562.8	46216.6	11738.4	5051.8	0	4475.6	576.2	0	7209.2	10.3144171779141	7.78110303548525	1.04745617785378	74.4335185976913	8.76442924326635	4.25395468148782	25.5664814023087	98.1616075245832	35.1004702864472	0.684053014108593	7.05429670799487	33.8178708849936	57.5245831551945	0.705429670799487	8.05899957246687	0.897819581017529
16	C1	50	1	D1	50	A	24	Top	14820.4	10130.4	1299.8	268	5614.6	1366.8	120.6	3122.2	9219.2	2988.2	214.4	1085.4	2921.2	5078.6	93.8	1273	53.6	5587.8	1983.2	1273	0	1152.4	120.6	0	4690	31.6455696202532	12.8306878306878	2.64550264550265	55.4232804232804	13.4920634920635	1.19047619047619	30.8201058201058	91.005291005291	29.4973544973545	2.11640211640212	10.7142857142857	28.8359788359788	50.1322751322751	0.925925925925926	12.5661375661376	0.529100529100529
16	C1	50	4	D4	50	C	24	Top	17286	5172.4	1742	469	3082	991.6	13.4	2063.6	4261.2	964.8	455.6	1273	817.4	1782.2	549.4	442.2	13.4	3068.6	469	442.2	0	375.2	67	0	12113.6	70.077519379845	33.6787564766839	9.06735751295337	59.5854922279793	19.1709844559585	0.259067357512953	39.8963730569948	82.3834196891192	18.6528497409326	8.80829015544042	24.6113989637306	15.8031088082902	34.4559585492228	10.6217616580311	8.54922279792746	0.259067357512953
16	C1	50	7	D7	50	I	24	Top	10170.6	2546	469	830.8	1581.2	227.8	0	268	1983.2	375.2	93.8	388.6	375.2	1246.2	80.4	147.4	0	1581.2	80.4	147.4	0	147.4	0	0	7624.6	74.9670619235837	18.4210526315789	32.6315789473684	62.1052631578947	8.94736842105263	0	10.5263157894737	77.8947368421053	14.7368421052632	3.68421052631579	15.2631578947368	14.7368421052632	48.9473684210526	3.15789473684211	5.78947368421053	0
16	C2	50	8	D1	50	C	24	Top	2827.4	1393.6	120.6	120.6	268	53.6	0	40.2	522.6	134	13.4	107.2	107.2	321.6	0	53.6	0	281.4	26.8	53.6	0	26.8	13.4	13.4	1433.8	50.7109004739337	8.65384615384616	8.65384615384616	19.2307692307692	3.84615384615385	0	2.88461538461539	37.5	9.61538461538462	0.961538461538462	7.69230769230769	7.69230769230769	23.0769230769231	0	3.84615384615385	0
16	C2	50	11	D4	50	C	24	Top	5172.4	1139	335	227.8	375.2	67	0	53.6	817.4	415.4	67	268	335	227.8	13.4	53.6	0	388.6	0	53.6	0	53.6	0	0	4033.4	77.979274611399	29.4117647058824	20	32.9411764705882	5.88235294117647	0	4.70588235294118	71.7647058823529	36.4705882352941	5.88235294117647	23.5294117647059	29.4117647058824	20	1.17647058823529	4.70588235294118	0
16	C2	50	14	D7	50	A	24	Top	8817.2	1581.2	844.2	40.2	93.8	53.6	0	67	388.6	214.4	26.8	817.4	160.8	80.4	40.2	13.4	0	93.8	26.8	13.4	0	13.4	0	0	7236	82.0668693009119	53.3898305084746	2.54237288135593	5.93220338983051	3.38983050847458	0	4.23728813559322	24.5762711864407	13.5593220338983	1.69491525423729	51.6949152542373	10.1694915254237	5.08474576271187	2.54237288135593	0.847457627118644	0
19	C1	1	0	D0	1	A	25	Top	30471.6	25969.2	2961.4	134	19162	4623	214.4	4931.2	25017.8	10103.6	93.8	2867.6	9715	12730	348.4	4274.6	67	19135.2	2961.4	4274.6	0	3752	509.2	13.4	4502.4	14.7757255936675	11.4035087719298	0.515995872033024	73.7874097007224	17.8018575851393	0.825593395252838	18.9886480908153	96.3364293085655	38.90608875129	0.361197110423117	11.0423116615067	37.4097007223942	49.0196078431373	1.34158926728586	16.4602683178535	0.257997936016512
19	C1	1	1	D1	1	A	25	Top	10210.8	7303	1500.8	93.8	4087	1393.6	187.6	2693.4	6244.4	2693.4	67	1433.8	2639.8	2291.4	120.6	1273	40.2	4073.6	1715.2	1273	0	1072	201	0	2907.8	28.4776902887139	20.5504587155963	1.28440366972477	55.9633027522936	19.0825688073394	2.56880733944954	36.8807339449541	85.5045871559633	36.8807339449541	0.917431192660551	19.6330275229358	36.1467889908257	31.3761467889908	1.65137614678899	17.4311926605505	0.55045871559633
19	C1	1	4	D4	1	C	25	Top	80520.6	69278	1715.2	241.2	13681.4	33017.6	3631.4	25272.4	68340	58732.2	201	1514.2	58276.6	8482.2	160.8	32856.8	388.6	13373.2	23557.2	32856.8	0	32495	361.8	0	11242.6	13.9623897487103	2.47582205029014	0.34816247582205	19.7485493230174	47.6595744680851	5.24177949709865	36.4796905222437	98.6460348162476	84.7775628626692	0.290135396518375	2.18568665377176	84.1199226305609	12.2437137330754	0.2321083172147	47.4274661508704	0.560928433268859
19	C1	1	7	D7	1	I	25	Top	194809.2	136117.2	4073.6	1420.4	22646	19095	9795.4	23543.8	133812.4	116982	884.4	3189.2	114382.4	15490.4	348.4	18961	1232.8	21440	20810.2	18961	53.6	18545.6	335	26.8	58692	30.1279405695419	2.99271510139791	1.04351250246111	16.6371332939555	14.0283520378027	7.19629848395353	17.2967119511715	98.3067532978933	85.9421145894861	0.649734199645599	2.34298090175231	84.0322898208309	11.3801929513684	0.255955896830085	13.9299074620988	0.905690096475684
19	C2	1	8	D1	1	C	25	Top	144009.8	117156.2	3175.8	1192.6	14297.8	13426.8	2144	14110.2	112814.6	104680.8	549.4	2626.4	100835	8830.6	348.4	13078.4	643.2	13828.8	11537.4	13078.4	93.8	12931	26.8	26.8	26853.6	18.6470642970131	2.7107400205879	1.01795722292119	12.2040489534485	11.4605970490678	1.83003545693698	12.0439208509665	96.2941781997026	89.351481184948	0.468946585840101	2.2417934347478	86.0688550840673	7.53745853825918	0.297380761752259	11.1632162873156	0.549010637081094
19	C2	1	11	D4	1	C	25	Top	184893.2	139400.2	11376.6	5226	32495	15477	11564.2	33741.2	132405.4	104560.2	1688.4	9688.2	98248.8	23517	375.2	14900.8	1018.4	31985.8	23610.8	14900.8	93.8	14632.8	174.2	0	45493	24.605015219597	8.16110737287321	3.74891858117851	23.310583485533	11.1025665673363	8.29568393732577	24.2045563779679	94.9822166682688	75.00720945881	1.21118908007306	6.94991829280015	70.4796693261559	16.8701336153033	0.269153128905123	10.689224262232	0.730558492742478
19	C2	1	14	D7	1	A	25	Top	269581.2	205864.2	13480.4	10197.4	34907	6606.2	13024.8	15825.4	184303.6	154863.8	1701.8	11778.6	140070.2	32481.6	415.4	6123.8	656.6	34585.4	7892.6	6137.2	53.6	5815.6	227.8	40.2	63717	23.6355502535043	6.54820022131094	4.95345961075311	16.9563236347068	3.20900865716331	6.32688927943761	7.68730065742368	89.526785133112	75.2261928008852	0.826661459350387	5.72153876196055	68.0400963353512	15.7781683264987	0.201783505825685	2.97467942459155	0.318948122111567
20	C1	Control	0	D0	0	A	25	Top	47516.4	39784.6	2961.4	522.6	21641	7825.6	1969.8	13333	39248.6	20649.4	375.2	2586.2	20247.4	16160.4	348.4	7477.2	294.8	21413.2	10519	7477.2	0	6164	1313.2	0	7731.8	16.2718556119571	7.44358369821489	1.31357359380263	54.3954193331088	19.6699225328393	4.9511620074099	33.512967329067	98.6527450319973	51.9029976423038	0.943078477601886	6.500505220613	50.8925564163018	40.6197372852812	0.875715729201751	18.7942068036376	0.740990232401482
20	C1	Control	1	D1	0	A	25	Top	12555.8	10679.8	924.6	40.2	3216	3390.2	455.6	3671.6	9822.2	6552.6	26.8	897.8	6512.4	2479	80.4	3309.8	53.6	3189.2	3068.6	3309.8	0	3135.6	174.2	0	1876	14.9413020277481	8.65746549560853	0.376411543287328	30.1129234629862	31.7440401505646	4.26599749058971	34.3789209535759	91.969887076537	61.3550815558344	0.250941028858218	8.40652446675031	60.9786700125471	23.2120451693852	0.752823086574655	30.99121706399	0.501882057716437
20	C1	Control	4	D4	0	C	25	Top	93505.2	81512.2	2693.4	388.6	11725	35871.8	5855.8	26357.8	80547.4	73097	348.4	2345	72453.8	5507.4	120.6	35751.2	924.6	10880.8	23999.4	35751.2	0	35483.2	268	0	11993	12.8260246488965	3.3042906460628	0.476738451421996	14.3843498273878	44.0078908433339	7.18395528522111	32.3360184119678	98.8163734999178	89.676146638172	0.427420680585238	2.87686996547756	88.8870623047838	6.75653460463587	0.147953312510275	43.8599375308236	1.13430872924544
20	C1	Control	7	D7	0	I	25	Top	334665	216463.6	7611.2	2787.2	37761.2	20059.8	17741.6	38659	209415.2	180806.2	1326.6	6324.8	173476.4	28877	160.8	20341.2	1688.4	36180	33526.8	20341.2	254.6	19376.4	696.8	13.4	118201.4	35.3193193193193	3.51615698898106	1.28760678469729	17.4445957657546	9.26705459948001	8.19611241797697	17.8593537204408	96.743840534852	83.5272997400025	0.612851306178036	2.92187693450539	80.141141512938	13.340349139532	0.074285006809459	9.39705336139656	0.779992571499319
20	C2	Control	8	D1	0	C	25	Top	110844.8	93424.8	1514.2	616.4	9259.4	11966.2	1460.6	8803.8	89525.4	86925.8	174.2	1340	83173.8	4703.4	254.6	11711.6	428.8	8991.4	7664.8	11671.4	40.2	11537.4	80.4	26.8	17420	15.715667311412	1.62076878944349	0.65978198508319	9.91107286288009	12.8083763625932	1.56339644291452	9.42340791738382	95.8261617900172	93.043602983362	0.186460126219162	1.43430866322433	89.0275387263339	5.03442340791738	0.272518646012622	12.5358577165806	0.458978772231784
20	C2	Control	11	D4	0	C	25	Top	258955	205113.8	23249	9875.8	53492.8	19255.8	11805.4	47248.4	192651.8	147426.8	3189.2	20059.8	137189.2	33768	763.8	18264.2	1648.2	52675.4	26773.2	18264.2	254.6	17540.6	428.8	40.2	53841.2	20.7917205692109	11.3346834781473	4.8147906186712	26.0795714379042	9.38786176259228	5.75553668256353	23.0352126478082	93.924348337362	71.8756124648853	1.55484418893317	9.77983928921409	66.8844319592343	16.4630561181159	0.372378650290717	8.90442281309205	0.803553929574704
20	C2	Control	14	D7	0	A	25	Top	271778.8	201804	17406.6	12904.2	38565.2	7906	16803.6	17554	181730.8	139185.8	3108.8	14297.8	127273.2	39235.2	603	7155.6	710.2	38297.2	8120.4	7169	93.8	6432	603	40.2	69974.8	25.7469677546593	8.62549800796813	6.39442231075697	19.1102257636122	3.91766268260292	8.32669322709163	8.69853917662683	90.0531208499336	68.9707835325365	1.54050464807437	7.08499335989376	63.0677290836653	19.4422310756972	0.298804780876494	3.54581673306773	0.351925630810093
21	C1	20	0	D0	20	A	25	Top	129725.4	105605.4	3256.2	348.4	51683.8	9983	10720	25620.8	104560.2	65150.8	174.2	3055.2	64614.8	36890.2	174.2	9808.8	2077	49781	22646	9808.8	0	9031.6	777.2	0	24120	18.5931205453982	3.08336505519604	0.329907372160893	48.9404897855602	9.4531150869179	10.150996066489	24.2608805989088	99.0102778835173	61.692678594087	0.164953686080447	2.89303387894937	61.1851287907626	34.9321152138054	0.164953686080447	9.28816140083746	1.96675548788225
21	C1	20	1	D1	20	A	25	Top	11939.4	9500.6	938	53.6	2948	2934.6	576.2	3256.2	8442	5494	13.4	924.6	5480.6	2157.4	26.8	2907.8	107.2	2840.8	2760.4	2907.8	0	2840.8	67	0	2438.8	20.4264870931538	9.87306064880113	0.564174894217207	31.0296191819464	30.8885754583921	6.06488011283498	34.2736248236953	88.8575458392101	57.8279266572638	0.141043723554302	9.73201692524683	57.6868829337094	22.7080394922426	0.282087447108604	30.6064880112835	1.12834978843441
21	C1	20	4	D4	20	C	25	Top	33754.6	16616	2814	576.2	10090.2	2773.8	134	6284.6	15316.2	6164	469	2345	5494	7276.2	308.2	2465.6	80.4	10036.6	4234.4	2465.6	13.4	2278	174.2	0	17138.6	50.7741167129813	16.9354838709677	3.46774193548387	60.7258064516129	16.6935483870968	0.806451612903226	37.8225806451613	92.1774193548387	37.0967741935484	2.82258064516129	14.1129032258065	33.0645161290323	43.7903225806452	1.85483870967742	14.8387096774194	0.483870967741936
21	C1	20	7	D7	20	I	25	Top	46591.8	21533.8	6378.4	2613	15209	2867.6	40.2	7932.8	19751.6	5226	1165.8	5239.4	4716.8	9031.6	911.2	2023.4	13.4	15195.6	3685	2023.4	26.8	1728.6	254.6	13.4	25058	53.7819959735404	29.6204107031736	12.1344119477287	70.6285003111388	13.3167392657125	0.186683260734288	36.8388301182327	91.7237087741132	24.2688238954574	5.41381456129434	24.3310516490355	21.9041692594897	41.9415059116366	4.23148724331052	9.39639079029247	0.0622277535780958
21	C2	20	8	D1	20	C	25	Top	25902.2	13989.6	2291.4	1782.2	8040	1259.6	0	4542.6	11966.2	3363.4	227.8	2063.6	3135.6	6619.6	482.4	777.2	0	8107	2787.2	763.8	0	656.6	93.8	13.4	11912.6	45.9906880496637	16.3793103448276	12.7394636015326	57.4712643678161	9.00383141762452	0	32.4712643678161	85.5363984674329	24.0421455938697	1.62835249042146	14.7509578544061	22.4137931034483	47.3180076628352	3.44827586206897	5.55555555555556	0
21	C2	20	11	D4	20	C	25	Top	90034.6	64480.8	16884	17245.8	44957	2385.2	790.6	22927.4	53412.4	10813.8	3202.6	13681.4	8924.4	29292.4	1500.8	804	174.2	45144.6	9969.6	804	53.6	710.2	13.4	26.8	25553.8	28.382199732103	26.1845386533666	26.7456359102244	69.7215295095594	3.69908561928512	1.22610141313383	35.5569409808811	82.8345802161263	16.7705735660848	4.9667497921862	21.2177888611804	13.8403990024938	45.4280964256027	2.32751454696592	1.24688279301746	0.270157938487116
21	C2	20	14	D7	20	A	25	Top	56829.4	35979	12220.8	6753.6	21507	1045.2	737	9420.2	29332.6	6391.8	1969.8	10251	5011.6	13373.2	656.6	375.2	67	21587.4	3671.6	375.2	0	308.2	40.2	26.8	20850.4	36.6894600330111	33.9664804469274	18.7709497206704	59.7765363128492	2.90502793296089	2.04841713221601	26.1824953445065	81.5270018621974	17.7653631284916	5.47486033519553	28.4916201117318	13.9292364990689	37.1694599627561	1.82495344506518	1.04283054003724	0.186219739292365
22	C1	10	0	D0	10	A	25	Top	99066.2	90597.4	3135.6	562.8	44501.4	12743.4	9286.2	27349.4	89927.4	57727.2	227.8	2907.8	57043.8	29868.6	187.6	12555.8	1433.8	43241.8	24227.2	12555.8	0	11256	1299.8	0	8468.8	8.54862707966996	3.46102647537347	0.621209880195237	49.1199526697234	14.0659665729922	10.2499630232214	30.1878420352019	99.260464428339	63.7183848543115	0.251442094364739	3.20958438100873	62.9640585712173	32.9684957846472	0.207069960065079	13.8588966129271	1.58260612335453
22	C1	10	1	D1	10	A	25	Top	12220.8	10090.2	750.4	53.6	3845.8	2626.4	348.4	2800.6	9380	5896	53.6	696.8	5829	2854.2	40.2	2586.2	40.2	3805.6	2184.2	2586.2	0	2505.8	80.4	0	2130.6	17.4342105263158	7.43691899070385	0.531208499335989	38.1142098273572	26.0292164674635	3.45285524568393	27.7556440903054	92.9614873837981	58.4329349269588	0.531208499335989	6.90571049136786	57.7689243027888	28.2868525896414	0.398406374501992	25.6308100929615	0.398406374501992
22	C1	10	4	D4	10	C	25	Top	71489	31436.4	2425.4	281.4	10170.6	9045	2398.6	11122	30525.2	22887.2	174.2	2264.6	21922.4	6164	254.6	8790.4	469	9741.8	9165.6	8790.4	13.4	8602.8	174.2	0	40052.6	56.0262417994377	7.7152600170503	0.895140664961637	32.3529411764706	28.772378516624	7.63000852514919	35.3793691389599	97.1014492753623	72.8047740835465	0.554134697357204	7.20375106564365	69.7357203751066	19.6078431372549	0.809889173060529	27.9624893435635	1.49190110826939
22	C1	10	7	D7	10	I	25	Top	185898.2	122556.4	16026.4	9634.6	63770.6	7383.4	4368.4	29667.6	116231.6	59214.6	2948	13118.6	55435.8	46618.6	1594.6	5989.8	321.6	63502.6	19430	5989.8	13.4	5561	402	13.4	63341.8	34.073379946659	13.076754865515	7.86136015744588	52.0336759239012	6.02449158101903	3.5643997375902	24.2073037393396	94.8392739995626	48.3162038049421	2.40542313579707	10.704132954297	45.2328886945113	38.0384867701728	1.30111524163569	4.88738246227859	0.262409796632408
22	C2	10	8	D1	10	C	25	Top	21493.6	15879	1165.8	777.2	4596.2	1085.4	254.6	2988.2	14445.2	10867.4	147.4	1018.4	10318	2948	160.8	924.6	67	4569.4	2023.4	911.2	0	884.4	40.2	0	5614.6	26.1221945137157	7.34177215189873	4.89451476793249	28.9451476793249	6.83544303797468	1.60337552742616	18.8185654008439	90.9704641350211	68.4388185654009	0.928270042194093	6.41350210970464	64.9789029535865	18.5654008438819	1.0126582278481	5.82278481012658	0.421940928270042
22	C2	10	11	D4	10	C	25	Top	144840.6	114610.2	18840.4	12582.6	47570	6016.6	5561	30150	101290.6	63033.6	3537.6	15302.8	55301.8	28582.2	1299.8	4582.8	1313.2	46859.8	14967.8	4609.6	40.2	4154	402	13.4	30230.4	20.8714959755759	16.4386764877821	10.978603998597	41.5059043610429	5.24962001636853	4.85209867882614	26.3065591020694	88.378346778908	54.9982462293932	3.08663626797615	13.3520402198059	48.2520752952181	24.9386180287618	1.13410499240033	3.99859698351456	1.14579679644569
22	C2	10	14	D7	10	A	25	Top	149329.6	108339	16227.4	8308	35563.6	2398.6	3671.6	28622.4	89699.6	60179.4	1366.8	14860.6	49459.4	25728	442.2	1916.2	254.6	35590.4	14539	1943	93.8	1621.4	214.4	13.4	40990.6	27.4497487437186	14.978354978355	7.66852195423624	32.82622139765	2.21397649969079	3.38899196042053	26.4192949907236	82.7952999381571	55.5473098330241	1.26159554730983	13.7167594310451	45.6524427952999	23.747680890538	0.408163265306122	1.7687074829932	0.235003092145949
27	C1	50	0	D0	50	A	26	Bottom	25084.8	18880.6	1715.2	361.8	14606	1594.6	40.2	2988.2	18197.2	5105.4	227.8	1487.4	4824	11885.8	201	1393.6	26.8	14632.8	1929.6	1393.6	0	1125.6	268	0	6204.2	24.732905982906	9.08445706174592	1.91625266146203	77.3598296664301	8.44570617459191	0.21291696238467	15.8268275372605	96.3804116394606	27.0404542228531	1.20652945351313	7.87792760823279	25.5500354861604	62.9524485450674	1.06458481192335	7.38112136266856	0.14194464158978
27	C1	50	1	D1	50	A	26	Bottom	6030	4060.2	495.8	67	1956.4	495.8	26.8	951.4	3363.4	857.6	53.6	442.2	844.2	2090.4	40.2	455.6	26.8	1969.8	616.4	455.6	0	428.8	26.8	0	1969.8	32.6666666666667	12.2112211221122	1.65016501650165	48.1848184818482	12.2112211221122	0.66006600660066	23.4323432343234	82.8382838283828	21.1221122112211	1.32013201320132	10.8910891089109	20.7920792079208	51.4851485148515	0.99009900990099	11.2211221122112	0.66006600660066
27	C1	50	4	D4	50	C	26	Bottom	4355	1219.4	254.6	53.6	402	80.4	0	134	643.2	40.2	26.8	227.8	26.8	415.4	40.2	40.2	0	402	80.4	40.2	0	0	40.2	0	3135.6	72	20.8791208791209	4.3956043956044	32.967032967033	6.59340659340659	0	10.989010989011	52.7472527472528	3.2967032967033	2.1978021978022	18.6813186813187	2.1978021978022	34.0659340659341	3.2967032967033	3.2967032967033	0
27	C1	50	7	D7	50	I	26	Bottom	6284.6	1862.6	723.6	723.6	1541	321.6	13.4	723.6	1567.8	53.6	335	388.6	40.2	844.2	281.4	40.2	0	1541	120.6	40.2	0	13.4	26.8	0	4422	70.362473347548	38.8489208633094	38.8489208633094	82.7338129496403	17.2661870503597	0.719424460431655	38.8489208633094	84.1726618705036	2.87769784172662	17.9856115107914	20.863309352518	2.15827338129496	45.3237410071942	15.1079136690647	2.15827338129496	0
27	C2	50	8	D1	50	C	26	Bottom	3363.4	1112.2	201	187.6	308.2	120.6	0	160.8	469	13.4	67	134	0	268	80.4	40.2	0	308.2	53.6	40.2	13.4	0	26.8	0	2251.2	66.9322709163346	18.0722891566265	16.8674698795181	27.710843373494	10.8433734939759	0	14.4578313253012	42.1686746987952	1.20481927710843	6.02409638554217	12.0481927710843	0	24.0963855421687	7.2289156626506	3.6144578313253	0
27	C2	50	11	D4	50	C	26	Bottom	4783.8	1876	790.6	576.2	1098.8	40.2	13.4	281.4	1246.2	120.6	174.2	616.4	93.8	562.8	26.8	13.4	0	1098.8	80.4	13.4	0	0	0	13.4	2907.8	60.7843137254902	42.1428571428571	30.7142857142857	58.5714285714286	2.14285714285714	0.714285714285714	15	66.4285714285714	6.42857142857143	9.28571428571429	32.8571428571429	5	30	1.42857142857143	0.714285714285714	0
27	C2	50	14	D7	50	A	26	Bottom	3886	1514.2	589.6	375.2	576.2	67	13.4	187.6	670	0	26.8	562.8	0	348.4	40.2	13.4	0	589.6	53.6	13.4	0	0	13.4	0	2371.8	61.0344827586207	38.9380530973451	24.7787610619469	38.0530973451327	4.42477876106195	0.884955752212389	12.3893805309735	44.2477876106195	0	1.76991150442478	37.1681415929203	0	23.0088495575221	2.65486725663717	0.884955752212389	0
28	C1	1	0	D0	1	A	26	Bottom	19483.6	10827.2	603	53.6	8361.6	1058.6	13.4	1447.2	10492.2	2760.4	13.4	589.6	2680	7276.2	107.2	951.4	0	8361.6	1031.8	951.4	0	750.4	201	0	8656.4	44.4291609353508	5.56930693069307	0.495049504950495	77.2277227722772	9.77722772277228	0.123762376237624	13.3663366336634	96.9059405940594	25.4950495049505	0.123762376237624	5.44554455445545	24.7524752475247	67.2029702970297	0.99009900990099	8.78712871287129	0
28	C1	1	1	D1	1	A	26	Bottom	4194.2	3015	241.2	40.2	1581.2	335	13.4	616.4	2090.4	683.4	13.4	227.8	670	1219.4	40.2	294.8	0	1594.6	495.8	294.8	0	214.4	80.4	0	1179.2	28.1150159744409	8	1.33333333333333	52.4444444444444	11.1111111111111	0.444444444444444	20.4444444444444	69.3333333333333	22.6666666666667	0.444444444444444	7.55555555555556	22.2222222222222	40.4444444444444	1.33333333333333	9.77777777777778	0
28	C1	1	4	D4	1	C	26	Bottom	22605.8	16602.6	1380.2	174.2	7075.2	5520.8	187.6	4556	16026.4	8964.6	134	1246.2	8803.8	5909.4	107.2	5413.6	93.8	6994.8	3564.4	5413.6	0	5212.6	201	0	6003.2	26.5560165975104	8.31315577078289	1.04923325262308	42.6150121065375	33.2526230831316	1.12994350282486	27.4414850686037	96.5294592413237	53.9951573849879	0.807102502017756	7.50605326876513	53.0266343825666	35.5932203389831	0.645682001614205	32.6069410815174	0.564971751412429
28	C1	1	7	D7	1	I	26	Bottom	153255.8	103595.4	19805.2	7008.2	65030.2	12529	1085.4	28796.6	97150	36622.2	3912.8	15852.2	34907	45198.2	897.8	11792	281.4	64748.8	19470.2	11792	0	11189	603	0	49660.4	32.4036023432718	19.1178372784892	6.76497218988488	62.7732505497348	12.0941663432932	1.0477299185099	27.7971801836761	93.7782951752684	35.3511835467598	3.77700168154184	15.3020307851507	33.6955115767689	43.6295433967145	0.866640796792136	11.3827447936878	0.27163368257664
28	C2	1	8	D1	1	C	26	Bottom	19537.2	14967.8	1728.6	871	6338.2	1795.6	53.6	4770.4	13400	7557.6	321.6	1407	7195.8	4542.6	107.2	1688.4	40.2	6324.8	3336.6	1675	0	1581.2	93.8	0	4569.4	23.3882030178327	11.5487914055506	5.81915846016115	42.3455684870188	11.9964189794091	0.35810205908684	31.8710832587287	89.5255147717099	50.4923903312444	2.14861235452104	9.40017905102954	48.0752014324082	30.3491495076097	0.71620411817368	11.2802148612355	0.26857654431513
28	C2	1	11	D4	1	C	26	Bottom	121136	92419.8	34344.2	9889.2	65284.8	5373.4	817.4	51992	82812	19604.2	6056.8	28287.4	17393.2	35456.4	1755.4	3551	388.6	65351.8	22431.6	3577.8	13.4	3135.6	428.8	0	28716.2	23.7057522123894	37.1610845295056	10.7003044802088	70.6394084384515	5.81412208206467	0.88444251123677	56.256343337683	89.6041757285776	21.2121212121212	6.55357401768885	30.6075105118167	18.8197767145136	38.36450630709	1.89937654052487	3.84225025373351	0.420472669276497
28	C2	1	14	D7	1	A	26	Bottom	140432	95488.4	22672.8	13225.8	56588.2	1648.2	897.8	34719.4	77237.6	23275.8	2867.6	19805.2	19724.8	39597	455.6	1179.2	93.8	56775.8	18800.2	1179.2	67	857.6	241.2	13.4	44943.6	32.0038167938931	23.7440359247825	13.8506876227898	59.2618579848442	1.72607353353915	0.940218916643278	36.359809149593	80.8868930676396	24.375526241931	3.00308728599495	20.7409486387875	20.6567499298344	41.4678641594162	0.477126017401067	1.23491439797923	0.0982318271119843
29	C1	Control	0	D0	0	A	26	Bottom	28716.2	21225.6	1782.2	509.2	15865.6	2546	120.6	3376.8	20287.6	7745.2	227.8	1554.4	7463.8	11256	335	2211	26.8	15919.2	2023.4	2211	0	1755.4	455.6	0	7490.6	26.0849276714886	8.39646464646465	2.3989898989899	74.7474747474748	11.9949494949495	0.568181818181818	15.9090909090909	95.5808080808081	36.489898989899	1.07323232323232	7.32323232323232	35.1641414141414	53.030303030303	1.57828282828283	10.4166666666667	0.126262626262626
29	C1	Control	1	D1	0	A	26	Bottom	4395.2	3443.8	388.6	67	1688.4	763.8	147.4	1433.8	2706.8	1474	40.2	348.4	1460.6	897.8	67	696.8	80.4	1621.4	1139	696.8	0	589.6	107.2	0	951.4	21.6463414634146	11.284046692607	1.94552529182879	49.0272373540856	22.1789883268482	4.28015564202335	41.6342412451362	78.5992217898833	42.8015564202335	1.16731517509728	10.1167315175097	42.4124513618677	26.0700389105058	1.94552529182879	20.2334630350195	2.33463035019455
29	C1	Control	4	D4	0	C	26	Bottom	14391.6	12207.4	1259.6	415.4	3551	5829	93.8	3390.2	11658	8415.2	268	978.2	8254.4	2197.6	187.6	5641.4	40.2	3510.8	2304.8	5641.4	13.4	5534.2	93.8	0	2184.2	15.1769087523278	10.3183315038419	3.40285400658617	29.0889132821076	47.7497255762898	0.768386388583974	27.7716794731065	95.4994511525796	68.9352360043908	2.1953896816685	8.01317233809001	67.6180021953897	18.0021953896817	1.53677277716795	46.2129527991218	0.329308452250274
29	C1	Control	7	D7	0	I	26	Bottom	209817.2	145550.8	13480.4	5172.4	39851.6	40186.6	2385.2	18572.4	141812.2	108205	3390.2	10130.4	105029.2	25138.4	817.4	39784.6	804	39074.4	11805.4	39784.6	13.4	39208.4	562.8	0	64266.4	30.6297100523694	9.26164610568956	3.55367335665623	27.3798563800405	27.6100165715338	1.63874056343215	12.7600810163874	97.431412262935	74.3417418523292	2.32922113791199	6.96004419075677	72.1598232369729	17.2712207696557	0.561590867243602	27.3338243417419	0.55238445958387
29	C2	Control	8	D1	0	C	26	Bottom	27443.2	18733.2	1380.2	616.4	4636.4	3443.8	93.8	3430.4	17647.8	14163.8	402	978.2	13748.4	2613	93.8	3350	13.4	4676.6	2304.8	3350	13.4	3309.8	13.4	13.4	8710	31.73828125	7.36766809728183	3.29041487839771	24.7496423462089	18.3834048640916	0.50071530758226	18.3118741058655	94.206008583691	75.6080114449213	2.14592274678112	5.22174535050071	73.3905579399142	13.9484978540773	0.50071530758226	17.8826895565093	0.0715307582260372
29	C2	Control	11	D4	0	C	26	Bottom	104091.2	74370	19751.6	8964.6	39422.8	7276.2	1648.2	31088	69505.8	35523.4	5695	14056.6	32856.8	18331.2	911.2	6244.4	629.8	39141.4	13641.2	6244.4	40.2	6003.2	201	0	29721.2	28.5530381050463	26.5585585585586	12.0540540540541	53.009009009009	9.78378378378378	2.21621621621622	41.8018018018018	93.4594594594595	47.7657657657658	7.65765765765766	18.9009009009009	44.1801801801802	24.6486486486486	1.22522522522523	8.3963963963964	0.846846846846847
29	C2	Control	14	D7	0	A	26	Bottom	128251.4	108218.4	30364.4	12555.8	57352	4381.8	1956.4	33741.2	92821.8	39275.4	6887.6	23476.8	36220.2	32093	817.4	3484	134	57392.2	16964.4	3524.2	67	3363.4	80.4	13.4	20033	15.6201023926444	28.0584447746409	11.6022783556216	52.9965329370976	4.04903417533432	1.80782565626548	31.1788013868252	85.7726597325409	36.2927191679049	6.36453689945518	21.6939078751857	33.4695393759287	29.655770183259	0.755324418028727	3.21941555225359	0.123823675086677
30	C1	20	0	D0	20	A	26	Bottom	17004.6	14056.6	1742	348.4	11242.6	1916.2	67	3001.6	13574.2	4261.2	174.2	1567.8	4073.6	7865.8	308.2	1608	40.2	11202.4	1634.8	1608	0	1246.2	361.8	0	2948	17.3364854215918	12.3927550047664	2.47855100095329	79.9809342230696	13.6320305052431	0.476644423260248	21.3536701620591	96.5681601525262	30.3145853193518	1.23927550047664	11.1534795042898	28.9799809342231	55.9580552907531	2.19256434699714	11.4394661582459	0.285986653956149
30	C1	20	1	D1	20	A	26	Bottom	8334.8	6110.4	723.6	80.4	3189.2	1232.8	107.2	1594.6	5172.4	2639.8	80.4	643.2	2599.6	1943	80.4	1152.4	67	3122.2	1125.6	1152.4	0	1005	147.4	0	2224.4	26.6881028938907	11.8421052631579	1.31578947368421	52.1929824561404	20.1754385964912	1.75438596491228	26.0964912280702	84.6491228070175	43.2017543859649	1.31578947368421	10.5263157894737	42.5438596491228	31.7982456140351	1.31578947368421	18.859649122807	1.09649122807018
30	C1	20	4	D4	20	C	26	Bottom	15477	6941.2	1072	495.8	5038.4	723.6	53.6	2023.4	6338.2	790.6	294.8	777.2	710.2	4663.2	187.6	536	53.6	4984.8	1286.4	536	0	375.2	160.8	0	8535.8	55.1515151515151	15.4440154440154	7.14285714285714	72.5868725868726	10.4247104247104	0.772200772200772	29.1505791505792	91.3127413127413	11.3899613899614	4.24710424710425	11.1969111969112	10.2316602316602	67.1814671814672	2.7027027027027	7.72200772200772	0.772200772200772
30	C1	20	7	D7	20	I	26	Bottom	60996.8	41365.8	9433.6	7571	35885.2	1996.6	0	11698.2	38069.4	844.2	2733.6	6713.4	696.8	28930.6	1353.4	737	0	35898.6	6284.6	737	0	308.2	428.8	0	19631	32.1836555360281	22.805312601231	18.3025591188856	86.7508908325235	4.82669258179462	0	28.2798833819242	92.0310981535471	2.04081632653061	6.60835762876579	16.2293488824101	1.68448331713638	69.9384515711046	3.27178490443797	1.78166504697117	0
30	C2	20	8	D1	20	C	26	Bottom	9835.6	6298	1326.6	1206	4515.8	375.2	13.4	2706.8	5185.8	174.2	308.2	1018.4	174.2	3792.2	241.2	134	0	4515.8	1849.2	134	0	93.8	26.8	13.4	3537.6	35.9673024523161	21.063829787234	19.1489361702128	71.7021276595745	5.95744680851064	0.212765957446809	42.9787234042553	82.3404255319149	2.76595744680851	4.8936170212766	16.1702127659574	2.76595744680851	60.2127659574468	3.82978723404255	2.12765957446809	0
30	C2	20	11	D4	20	C	26	Bottom	35577	25151.8	11658	6539.2	20502	1112.2	107.2	13828.8	21801.8	656.6	3537.6	8120.4	589.6	10612.8	911.2	187.6	53.6	20582.4	3725.2	201	0	174.2	26.8	0	10425.2	29.3032015065913	46.3505594033031	25.9989344698988	81.51305274374	4.42194992008524	0.426212040490144	54.9813532232286	86.680873734683	2.61054874800213	14.0649973361747	32.2855620671284	2.34416622269579	42.1949920085242	3.62280234416622	0.745871070857752	0.213106020245072
30	C2	20	14	D7	20	A	26	Bottom	43791.2	31691	9956.2	6901	21279.2	670	227.8	9205.8	25661	1206	2599.6	7356.6	1125.6	16361.4	495.8	147.4	67	21306	3671.6	147.4	0	120.6	26.8	0	12100.2	27.6315789473684	31.4164904862579	21.7758985200846	67.1458773784355	2.11416490486258	0.718816067653277	29.0486257928118	80.9725158562368	3.80549682875264	8.20295983086681	23.2135306553911	3.55179704016913	51.6279069767442	1.56448202959831	0.465116279069767	0.211416490486258
33	C1	10	0	D0	10	A	27	Bottom	18250.8	12113.6	1755.4	187.6	9768.6	1862.6	67	2532.6	11524	3631.4	147.4	1608	3484	6499	442.2	1420.4	26.8	9741.8	1125.6	1420.4	13.4	1098.8	308.2	0	6137.2	33.6270190895741	14.4911504424779	1.54867256637168	80.641592920354	15.3761061946903	0.553097345132743	20.9070796460177	95.1327433628319	29.9778761061947	1.21681415929204	13.2743362831858	28.7610619469027	53.6504424778761	3.65044247787611	11.7256637168142	0.221238938053097
33	C1	10	1	D1	10	A	27	Bottom	3470.6	2438.8	335	26.8	1353.4	308.2	40.2	683.4	1822.4	589.6	26.8	308.2	536	964.8	53.6	254.6	13.4	1340	455.6	254.6	0	187.6	67	0	1031.8	29.7297297297297	13.7362637362637	1.0989010989011	55.4945054945055	12.6373626373626	1.64835164835165	28.021978021978	74.7252747252747	24.1758241758242	1.0989010989011	12.6373626373626	21.978021978022	39.5604395604396	2.1978021978022	10.4395604395604	0.549450549450549
33	C1	10	4	D4	10	C	27	Bottom	12582.6	6552.6	1219.4	469	4060.2	1299.8	40.2	2613	5922.8	1527.6	402	830.8	1447.2	3296.4	227.8	1072	40.2	4020	1634.8	1072	13.4	924.6	134	0	6030	47.9233226837061	18.6094069529652	7.15746421267894	61.9631901840491	19.8364008179959	0.613496932515337	39.8773006134969	90.3885480572597	23.3128834355828	6.13496932515337	12.678936605317	22.0858895705521	50.3067484662577	3.47648261758691	16.359918200409	0.613496932515337
33	C1	10	7	D7	10	I	27	Bottom	46886.6	34129.8	15088.4	5869.2	27175.2	3832.4	67	14659.6	30458.2	3819	4931.2	10184	3510.8	14150.4	1876	2036.8	26.8	27148.4	5668.2	2036.8	0	1782.2	254.6	0	12756.8	27.2077736496142	44.2088731841382	17.1967020023557	79.62308598351	11.2288967412642	0.196309383588536	42.9524931291716	89.2422457793483	11.1896348645465	14.4483706321162	29.8390263054574	10.2866117000393	41.4605418138987	5.49666274047899	5.96780526109148	0.0785237534354142
33	C2	10	8	D1	10	C	27	Bottom	16374.8	9929.4	2546	737	5842.4	1165.8	13.4	4824	8763.6	2291.4	415.4	2130.6	2251.2	4154	268	897.8	0	5855.8	2666.6	884.4	0	830.8	53.6	0	6445.4	39.3617021276596	25.6410256410256	7.42240215924426	58.8394062078273	11.7408906882591	0.134952766531714	48.582995951417	88.2591093117409	23.0769230769231	4.18353576248313	21.4574898785425	22.6720647773279	41.8353576248313	2.69905533063428	9.04183535762483	0
33	C2	10	11	D4	10	C	27	Bottom	42344	28997.6	11939.4	5748.6	21011.2	1675	268	15503.8	25419.8	4690	3805.6	8133.8	4328.2	10988	469	1192.6	80.4	21091.6	5333.2	1192.6	0	1165.8	26.8	0	13346.4	31.5189873417722	41.173752310536	19.8243992606285	72.4584103512015	5.77634011090573	0.924214417744917	53.4658040665434	87.6617375231054	16.173752310536	13.1238447319778	28.0499075785582	14.9260628465804	37.8927911275416	1.6173752310536	4.11275415896488	0.277264325323475
33	C2	10	14	D7	10	A	27	Bottom	129886.2	94550.4	24736.4	11296.2	51750.8	3403.6	3819	18358	80051.6	28836.8	4341.6	20394.8	26840.2	35349.2	576.2	2827.4	160.8	51884.8	9259.4	2827.4	26.8	2626.4	160.8	13.4	35335.8	27.205199628598	26.1621315192744	11.9472789115646	54.733560090703	3.59977324263039	4.0391156462585	19.4160997732426	84.6655328798186	30.4988662131519	4.59183673469388	21.5702947845805	28.3871882086168	37.3866213151927	0.609410430839002	2.99036281179138	0.170068027210884
34	C1	50	0	D0	50	A	27	Bottom	12314.6	10076.8	857.6	187.6	6968	1902.8	67	1460.6	9661.4	4770.4	147.4	723.6	4663.2	4328.2	187.6	1715.2	26.8	6941.2	844.2	1715.2	0	1514.2	201	0	2237.8	18.1719260065288	8.51063829787234	1.86170212765957	69.1489361702128	18.8829787234043	0.664893617021277	14.4946808510638	95.8776595744681	47.3404255319149	1.46276595744681	7.18085106382979	46.2765957446809	42.9521276595745	1.86170212765957	17.0212765957447	0.265957446808511
34	C1	50	1	D1	50	A	27	Bottom	5869.2	3591.2	281.4	53.6	1353.4	790.6	80.4	844.2	3055.2	1500.8	40.2	241.2	1474	1299.8	40.2	750.4	26.8	1326.6	696.8	750.4	0	710.2	40.2	0	2278	38.8127853881279	7.83582089552239	1.49253731343284	37.6865671641791	22.0149253731343	2.23880597014925	23.5074626865672	85.0746268656716	41.7910447761194	1.11940298507463	6.71641791044776	41.044776119403	36.1940298507463	1.11940298507463	20.8955223880597	0.746268656716418
34	C1	50	4	D4	50	C	27	Bottom	9808.8	1916.2	428.8	120.6	696.8	254.6	0	361.8	1259.6	201	120.6	308.2	174.2	710.2	107.2	147.4	0	696.8	147.4	147.4	0	93.8	40.2	13.4	7892.6	80.4644808743169	22.3776223776224	6.29370629370629	36.3636363636364	13.2867132867133	0	18.8811188811189	65.7342657342657	10.4895104895105	6.29370629370629	16.0839160839161	9.09090909090909	37.0629370629371	5.59440559440559	7.69230769230769	0
34	C1	50	7	D7	50	I	27	Bottom	10880.8	4033.4	1849.2	1058.6	3175.8	817.4	13.4	1259.6	3296.4	93.8	576.2	1273	80.4	1581.2	616.4	227.8	13.4	3162.4	174.2	227.8	0	53.6	174.2	0	6847.4	62.9310344827586	45.8471760797342	26.2458471760797	78.7375415282392	20.265780730897	0.332225913621262	31.2292358803987	81.7275747508306	2.32558139534884	14.2857142857143	31.5614617940199	1.99335548172757	39.202657807309	15.2823920265781	5.64784053156146	0.332225913621262
34	C2	50	8	D1	50	C	27	Bottom	3966.4	1648.2	388.6	268	710.2	107.2	0	268	1005	107.2	26.8	361.8	107.2	603	67	40.2	0	710.2	80.4	40.2	0	26.8	13.4	0	2318.2	58.4459459459459	23.5772357723577	16.260162601626	43.0894308943089	6.50406504065041	0	16.260162601626	60.9756097560976	6.50406504065041	1.6260162601626	21.9512195121951	6.50406504065041	36.5853658536585	4.0650406504065	2.4390243902439	0
34	C2	50	11	D4	50	C	27	Bottom	4917.8	1675	871	522.6	1045.2	107.2	0	469	1125.6	13.4	268	603	13.4	442.2	107.2	0	0	1045.2	93.8	0	0	0	0	0	3242.8	65.9400544959128	52	31.2	62.4	6.4	0	28	67.2	0.8	16	36	0.8	26.4	6.4	0	0
34	C2	50	14	D7	50	A	27	Bottom	6726.8	2036.8	1299.8	294.8	938	80.4	0	281.4	1447.2	13.4	80.4	1219.4	13.4	361.8	80.4	0	0	938	53.6	0	0	0	0	0	4690	69.7211155378486	63.8157894736842	14.4736842105263	46.0526315789474	3.94736842105263	0	13.8157894736842	71.0526315789474	0.657894736842105	3.94736842105263	59.8684210526316	0.657894736842105	17.7631578947368	3.94736842105263	0	0
35	C1	1	0	D0	1	A	27	Bottom	12529	9929.4	1286.4	321.6	8187.4	562.8	13.4	2412	9487.2	1340	241.2	1045.2	1273	7048.4	227.8	335	13.4	8187.4	1393.6	335	0	214.4	120.6	0	2599.6	20.7486631016043	12.9554655870445	3.23886639676113	82.4561403508772	5.66801619433198	0.134952766531714	24.2914979757085	95.5465587044535	13.4952766531714	2.42914979757085	10.5263157894737	12.8205128205128	70.9851551956815	2.29419703103914	3.37381916329285	0.134952766531714
35	C1	1	1	D1	1	A	27	Bottom	7611.2	4958	1098.8	120.6	3015	562.8	53.6	1326.6	4100.4	1058.6	107.2	991.6	1045.2	2050.2	120.6	442.2	0	3041.8	656.6	442.2	0	415.4	26.8	0	2653.2	34.8591549295775	22.1621621621622	2.43243243243243	60.8108108108108	11.3513513513513	1.08108108108108	26.7567567567568	82.7027027027027	21.3513513513513	2.16216216216216	20	21.0810810810811	41.3513513513513	2.43243243243243	8.91891891891892	0
35	C1	1	4	D4	1	C	27	Bottom	17956	14391.6	3443.8	1500.8	9969.6	3551	67	8053.4	13775.2	4690	1273	2170.8	4475.6	5869.2	576.2	2974.8	26.8	9956.2	4877.6	2974.8	0	2599.6	375.2	0	3564.4	19.8507462686567	23.9292364990689	10.4283054003724	69.2737430167598	24.6741154562384	0.465549348230912	55.9590316573557	95.7169459962756	32.5884543761639	8.84543761638734	15.0837988826816	31.098696461825	40.7821229050279	4.00372439478585	20.6703910614525	0.186219739292365
35	C1	1	7	D7	1	I	27	Bottom	90999.4	68112.2	13400	6351.6	44139.6	7999.8	884.4	18237.4	63060.4	23503.6	3792.2	9621.2	22257.4	29466.6	1340	6753.6	268	43885	12328	6753.6	0	6418.6	321.6	13.4	22887.2	25.1509350611103	19.6734212079481	9.32520165256738	64.8042494589809	11.745032461145	1.29844579972457	26.7755262640173	92.5831202046036	34.5071807987409	5.5675782018493	14.1255164273067	32.6775526264017	43.2618532362778	1.96734212079481	9.91540428880582	0.393468424158961
35	C2	1	8	D1	1	C	27	Bottom	17554	12060	1085.4	643.2	4864.2	1460.6	107.2	3296.4	10706.6	6901	268	830.8	6525.8	3122.2	53.6	1407	67	4891	2492.4	1393.6	13.4	1326.6	53.6	0	5494	31.2977099236641	9	5.33333333333333	40.3333333333333	12.1111111111111	0.888888888888889	27.3333333333333	88.7777777777778	57.2222222222222	2.22222222222222	6.88888888888889	54.1111111111111	25.8888888888889	0.444444444444444	11.6666666666667	0.555555555555556
35	C2	1	11	D4	1	C	27	Bottom	148110.2	109679	35992.4	7852.4	66946.4	6499	1822.4	52635.2	95635.8	36555.2	4341.6	31650.8	33352.6	33526.8	924.6	5480.6	737	66718.6	22954.2	5480.6	26.8	5145.6	308.2	0	38431.2	25.9477065050213	32.8161270616982	7.15943799633476	61.038485033598	5.92547342700061	1.66157605375687	47.9902260232132	87.1960904092853	33.3292608430055	3.95846059865608	28.8576664630422	30.4092852779475	30.5681124007331	0.843005497861943	4.99694563225412	0.671960904092853
35	C2	1	14	D7	1	A	27	Bottom	253514.6	178447.8	36139.8	18036.4	83106.8	4917.8	4221	37654	147708.2	72721.8	4716.8	31423	65727	55797.6	442.2	4395.2	308.2	83240.8	21011.2	4395.2	93.8	3912.8	348.4	40.2	75066.8	29.6104445266663	20.2523090786213	10.1073815423894	46.5720507621837	2.75587594803634	2.36539761207479	21.1008485394608	82.7738980250807	40.7524217166028	2.64323796650897	17.6090711121123	36.8326199594503	31.2683036719982	0.247803559360216	2.46301719606518	0.172711571675302
36	C1	Control	0	D0	0	A	27	Bottom	13413.4	10411.8	1286.4	294.8	8160.6	1299.8	0	1862.6	9741.8	2237.8	214.4	1098.8	2170.8	6485.6	308.2	991.6	0	8187.4	911.2	991.6	0	723.6	268	0	3001.6	22.3776223776224	12.3552123552124	2.83140283140283	78.3783783783784	12.4839124839125	0	17.8893178893179	93.5649935649936	21.4929214929215	2.05920205920206	10.5534105534106	20.8494208494209	62.2908622908623	2.96010296010296	9.52380952380952	0
36	C1	Control	1	D1	0	A	27	Bottom	5815.6	4060.2	388.6	67	2264.6	616.4	67	978.2	3216	1393.6	53.6	335	1353.4	1527.6	53.6	562.8	53.6	2211	750.4	562.8	0	469	80.4	13.4	1755.4	30.184331797235	9.57095709570957	1.65016501650165	55.7755775577558	15.1815181518152	1.65016501650165	24.0924092409241	79.2079207920792	34.3234323432343	1.32013201320132	8.25082508250825	33.3333333333333	37.6237623762376	1.32013201320132	13.8613861386139	1.32013201320132
36	C1	Control	4	D4	0	C	27	Bottom	28059.6	23517	2063.6	629.8	8361.6	10961.2	227.8	7504	22967.6	15838.8	576.2	1487.4	15530.6	5494	321.6	10639.6	13.4	8388.4	5628	10639.6	0	10237.6	402	0	4542.6	16.189111747851	8.77492877492877	2.67806267806268	35.5555555555556	46.6096866096866	0.968660968660969	31.9088319088319	97.6638176638177	67.3504273504274	2.45014245014245	6.32478632478632	66.039886039886	23.3618233618234	1.36752136752137	45.2421652421652	0.056980056980057
36	C1	Control	7	D7	0	I	27	Bottom	127192.8	92661	8187.4	4194.2	29439.8	28233.8	1286.4	10706.6	89806.8	63583	1862.6	6311.4	62095.6	20783.4	1246.2	27295.8	455.6	29011	7437	27295.8	13.4	26625.8	616.4	40.2	34531.8	27.1491782553729	8.83586406362979	4.52639190166305	31.7715112075199	30.469992769342	1.3882863340564	11.5545914678236	96.9197396963124	68.6189443239335	2.01012292118583	6.81127982646421	67.0137382501808	22.4295010845987	1.34490238611714	29.4577006507592	0.491684743311641
36	C2	Control	8	D1	0	C	27	Bottom	27456.6	17272.6	1929.6	696.8	5467.2	4060.2	201	4676.6	15959.4	10867.4	402	1527.6	10586	3470.6	160.8	3899.4	40.2	5467.2	3001.6	3899.4	13.4	3792.2	80.4	13.4	10184	37.0912640312348	11.1714507370054	4.03413498836307	31.6524437548487	23.5065942591156	1.16369278510473	27.0752521334368	92.3972071373158	62.9169899146625	2.32738557020947	8.84406516679597	61.2878200155159	20.0930954228084	0.930954228083786	22.5756400310318	0.232738557020947
36	C2	Control	11	D4	0	C	27	Bottom	115280.2	77197.4	23811.8	7638	38886.8	9969.6	2211	30739.6	69639.8	36354.2	4998.2	18813.6	33593.8	16013	750.4	9098.6	1045.2	38216.8	10961.2	9112	67	8736.8	308.2	0	38082.8	33.0349877949553	30.8453393508072	9.8941156049297	50.3731990973789	12.9144245790661	2.86408609616386	39.8194757854539	90.2100329803853	47.0925186599549	6.47457038708558	24.3707689637216	43.5167505641382	20.7429265752474	0.972053462940462	11.7861482381531	1.35393160909564
36	C2	Control	14	D7	0	A	27	Bottom	196966.6	122998.6	29734.6	14874	55824.4	8334.8	3443.8	39543.4	103608.8	53345.4	5306.4	24428.2	50049	31503.4	1045.2	7195.8	241.2	55878	14887.4	7209.2	53.6	6927.8	201	26.8	73968	37.5535750731342	24.174746704434	12.0928205686894	45.3862076478919	6.77633729164397	2.79986926680466	32.1494716200022	84.2357555289247	43.3707375531104	4.31419544612703	19.860551258307	40.6907070486981	25.612811853143	0.849765769691687	5.85031049133893	0.196099793005774
39	C1	20	0	D0	20	H	27	Bottom	9849	6793.8	549.4	120.6	4087	1487.4	308.2	2680	6472.2	3336.6	93.8	455.6	3269.6	2733.6	53.6	1433.8	53.6	4060.2	2278	1433.8	0	1232.8	201	0	3055.2	31.0204081632653	8.08678500986193	1.77514792899408	60.1577909270217	21.8934911242604	4.53648915187377	39.4477317554241	95.2662721893491	49.112426035503	1.38067061143984	6.70611439842209	48.1262327416174	40.2366863905325	0.788954635108481	21.1045364891519	0.788954635108481
39	C1	20	1	D1	20	H	27	Bottom	7772	5534.2	549.4	120.6	2438.8	1232.8	53.6	1340	4944.6	2559.4	53.6	482.4	2505.8	1876	13.4	1219.4	26.8	2425.4	1005	1219.4	0	1098.8	120.6	0	2237.8	28.7931034482759	9.9273607748184	2.17917675544794	44.0677966101695	22.2760290556901	0.968523002421308	24.2130750605327	89.3462469733656	46.2469733656174	0.968523002421308	8.71670702179177	45.2784503631961	33.8983050847458	0.242130750605327	22.0338983050847	0.484261501210654
39	C1	20	4	D4	20	H	27	Bottom	33232	11872.4	1795.6	321.6	7745.2	1929.6	53.6	4824	11229.2	2787.2	308.2	1487.4	2680	6820.6	241.2	1688.4	40.2	7731.8	3457.2	1688.4	0	1581.2	107.2	0	21359.6	64.2741935483871	15.1241534988713	2.70880361173815	65.2370203160271	16.2528216704289	0.451467268623025	40.6320541760722	94.5823927765237	23.4762979683973	2.59593679458239	12.5282167042889	22.5733634311512	57.4492099322799	2.03160270880361	14.2212189616253	0.338600451467269
39	C1	20	7	D7	20	H	27	Bottom	15343	9326.4	3122.2	1393.6	8147.2	911.2	13.4	3296.4	8482.2	321.6	804	2318.2	241.2	5400.2	589.6	321.6	13.4	8133.8	1715.2	321.6	0	120.6	201	0	6016.6	39.2139737991266	33.4770114942529	14.9425287356322	87.3563218390805	9.77011494252874	0.14367816091954	35.3448275862069	90.948275862069	3.44827586206897	8.62068965517241	24.8563218390805	2.58620689655172	57.9022988505747	6.32183908045977	3.44827586206897	0.14367816091954
39	C2	20	8	D1	20	H	27	Bottom	9889.2	6217.6	1192.6	790.6	4515.8	375.2	0	3242.8	5065.2	147.4	214.4	978.2	134	3738.6	227.8	147.4	0	4529.2	2170.8	147.4	0	13.4	120.6	13.4	3671.6	37.1273712737127	19.1810344827586	12.7155172413793	72.6293103448276	6.03448275862069	0	52.1551724137931	81.4655172413793	2.37068965517241	3.44827586206897	15.7327586206897	2.1551724137931	60.1293103448276	3.66379310344828	2.37068965517241	0
39	C2	20	11	D4	20	H	27	Bottom	142013.2	109799.6	40561.8	18411.6	93599	2907.8	160.8	60326.8	98624	2063.6	5815.6	34746.2	1594.6	59924.8	2532.6	335	107.2	93947.4	26063	348.4	0	134	214.4	0	32213.6	22.6835251934327	36.941664632658	16.7683670978765	85.2453014400781	2.64827922870393	0.146448620942153	54.9426409567977	89.8218208445204	1.87942396875763	5.29655845740786	31.6451061752502	1.45228215767635	54.5765194044423	2.30656577983891	0.305101293629485	0.0976324139614352
39	C2	20	14	D7	20	H	27	Bottom	133155.8	101786.4	26250.6	14539	75241	1795.6	978.2	35255.4	88587.4	3430.4	3658.2	22592.4	3135.6	63408.8	1152.4	603	120.6	75562.6	18023	603	0	321.6	254.6	26.8	31369.4	23.5584180336118	25.7898894154818	14.2838335966298	73.9204844655082	1.76408636124276	0.961032122169563	34.6366508688784	87.0326487625066	3.37019483938915	3.59399684044234	22.1958925750395	3.08056872037915	62.2959452343339	1.13217482885729	0.592417061611374	0.118483412322275
40	C1	10	0	D0	10	H	27	Bottom	21547.2	11658	643.2	26.8	6927.8	1460.6	1179.2	4060.2	11430.2	5346.6	13.4	629.8	5226	5587.8	40.2	1420.4	134	6793.8	3551	1420.4	13.4	1098.8	308.2	0	9889.2	45.8955223880597	5.51724137931035	0.229885057471264	59.4252873563218	12.5287356321839	10.1149425287356	34.8275862068966	98.0459770114943	45.8620689655172	0.114942528735632	5.40229885057471	44.8275862068966	47.9310344827586	0.344827586206897	12.183908045977	1.14942528735632
40	C1	10	1	D1	10	H	27	Bottom	24401.4	21118.4	1340	120.6	7115.4	6807.2	549.4	6860.8	19952.6	13078.4	107.2	1232.8	12864	5829	201	6606.2	67	7115.4	5855.8	6606.2	26.8	6030	536	13.4	3283	13.4541460735859	6.34517766497462	0.571065989847716	33.6928934010152	32.2335025380711	2.60152284263959	32.48730964467	94.4796954314721	61.9289340101523	0.50761421319797	5.83756345177665	60.9137055837563	27.6015228426396	0.951776649746193	31.2817258883249	0.317258883248731
40	C1	10	4	D4	10	H	27	Bottom	105846.6	54538	2760.4	375.2	16750	25553.8	763.8	11296.2	53546.4	39650.6	294.8	2452.2	39007.4	11872.4	361.8	25192	522.6	16254.2	9071.8	25192	0	25017.8	160.8	13.4	51308.6	48.4744904418281	5.06142506142506	0.687960687960688	30.7125307125307	46.8550368550369	1.4004914004914	20.7125307125307	98.1818181818182	72.7027027027027	0.540540540540541	4.4963144963145	71.5233415233415	21.7690417690418	0.663390663390663	46.1916461916462	0.958230958230958
40	C1	10	7	D7	10	H	27	Bottom	82557.4	42679	5654.8	2010	21319.4	7383.4	509.2	9862.4	40896.8	19979.4	1098.8	4582.8	19296	16589.2	388.6	7061.8	26.8	21332.8	6914.4	7061.8	0	6874.2	174.2	13.4	39878.4	48.3038467781204	13.2496075353218	4.70957613814757	49.9529042386185	17.2998430141287	1.19309262166405	23.1083202511774	95.8241758241758	46.8131868131868	2.574568288854	10.7378335949765	45.2119309262166	38.8697017268446	0.910518053375196	16.5463108320251	0.0627943485086342
40	C2	10	8	D1	10	H	27	Bottom	30176.8	19242.4	1500.8	991.6	6994.8	4140.6	107.2	4408.6	17795.2	11256	268	1232.8	11014.8	5293	120.6	4020	13.4	6994.8	3336.6	4006.6	13.4	3939.6	40.2	13.4	10934.4	36.234458259325	7.79944289693593	5.15320334261838	36.3509749303621	21.5181058495822	0.557103064066852	22.9108635097493	92.4791086350975	58.4958217270195	1.39275766016713	6.4066852367688	57.2423398328691	27.5069637883008	0.626740947075209	20.891364902507	0.0696378830083565
40	C2	10	11	D4	10	H	27	Bottom	161657.6	126549.6	16629.4	13748.4	59375.4	6673.2	3872.6	27148.4	116915	62604.8	3765.4	12864	58156	43362.4	656.6	5949.6	1072	59053.8	14163.8	5949.6	26.8	5762	147.4	13.4	35108	21.7175066312997	13.1406183820415	10.864040660737	46.9186785260483	5.27318932655654	3.06014400677679	21.4527742481999	92.3867005506141	49.4705633206269	2.97543413807709	10.1651842439644	45.9551037695892	34.2651418890301	0.518847945785684	4.70139771283355	0.847098686997035
40	C2	10	14	D7	10	H	27	Bottom	228550.4	174816.4	21667.8	19523.8	63140.8	3658.2	3551	36917	148472	85666.2	3778.8	17889	74075.2	55583.2	763.8	2894.4	361.8	63516	19014.6	2894.4	26.8	2653.2	174.2	40.2	53734	23.5107879924953	12.3946037099494	11.1681741529971	36.1183504522459	2.0925954315499	2.03127395370228	21.1175839337728	84.9302468189483	49.0035259849762	2.16158209412847	10.2330216158209	42.3731411927027	31.795186263989	0.436915529664265	1.65567990188564	0.206959987735704
41	C1	50	0	D0	50	H	28	Bottom	15932.6	9205.8	629.8	67	6137.2	1273	147.4	2090.4	8830.6	3068.6	40.2	589.6	2974.8	5306.4	53.6	1219.4	67	6070.2	1768.8	1219.4	0	1018.4	201	0	6726.8	42.2203532380151	6.84133915574964	0.727802037845706	66.6666666666667	13.8282387190684	1.60116448326055	22.707423580786	95.9243085880641	33.3333333333333	0.436681222707424	6.40465793304221	32.3144104803493	57.6419213973799	0.582241630276565	13.2459970887919	0.727802037845706
41	C1	50	1	D1	50	H	28	Bottom	10921	7477.2	1098.8	40.2	3015	991.6	67	1755.4	6365	2264.6	26.8	1072	2224.4	3108.8	53.6	938	0	3028.4	1165.8	938	0	897.8	26.8	13.4	3443.8	31.5337423312883	14.6953405017921	0.537634408602151	40.3225806451613	13.2616487455197	0.896057347670251	23.4767025089606	85.1254480286738	30.2867383512545	0.3584229390681	14.336917562724	29.7491039426523	41.5770609318996	0.716845878136201	12.5448028673835	0
41	C1	50	4	D4	50	H	28	Bottom	17071.6	3872.6	951.4	93.8	1366.8	361.8	0	375.2	3028.4	509.2	67	871	455.6	1701.8	53.6	308.2	0	1393.6	147.4	308.2	13.4	281.4	13.4	0	13199	77.3155416012559	24.5674740484429	2.42214532871972	35.2941176470588	9.34256055363322	0	9.68858131487889	78.2006920415225	13.1487889273356	1.73010380622837	22.4913494809689	11.7647058823529	43.9446366782007	1.3840830449827	7.95847750865052	0
41	C1	50	7	D7	50	H	28	Bottom	7115.4	1460.6	388.6	174.2	375.2	174.2	0	134	1058.6	134	93.8	294.8	120.6	576.2	93.8	80.4	0	375.2	26.8	80.4	0	80.4	0	0	5654.8	79.4726930320151	26.605504587156	11.9266055045872	25.6880733944954	11.9266055045872	0	9.1743119266055	72.4770642201835	9.1743119266055	6.42201834862385	20.1834862385321	8.25688073394496	39.4495412844037	6.42201834862385	5.5045871559633	0
41	C2	50	8	D1	50	H	28	Bottom	9648	3242.8	656.6	442.2	1072	107.2	0	187.6	2144	134	67	589.6	134	1433.8	40.2	67	0	1085.4	26.8	67	0	53.6	13.4	0	6405.2	66.3888888888889	20.2479338842975	13.6363636363636	33.0578512396694	3.30578512396694	0	5.78512396694215	66.1157024793388	4.13223140495868	2.06611570247934	18.1818181818182	4.13223140495868	44.2148760330578	1.2396694214876	2.06611570247934	0
41	C2	50	11	D4	50	H	28	Bottom	6834	1299.8	562.8	147.4	361.8	0	0	67	830.8	107.2	40.2	522.6	80.4	348.4	0	0	0	361.8	26.8	0	0	0	0	0	5534.2	80.9803921568627	43.2989690721649	11.340206185567	27.8350515463918	0	0	5.15463917525773	63.9175257731959	8.24742268041237	3.09278350515464	40.2061855670103	6.18556701030928	26.8041237113402	0	0	0
41	C2	50	14	D7	50	H	28	Bottom	4797.2	1045.2	536	80.4	187.6	0	0	93.8	723.6	53.6	13.4	522.6	53.6	294.8	0	0	0	187.6	13.4	0	0	0	0	0	3752	78.2122905027933	51.2820512820513	7.69230769230769	17.9487179487179	0	0	8.97435897435897	69.2307692307692	5.12820512820513	1.28205128205128	50	5.12820512820513	28.2051282051282	0	0	0
42	C1	1	0	D0	1	H	28	Bottom	17044.8	10117	562.8	40.2	5829	1286.4	495.8	3350	9875.8	4355	13.4	549.4	4314.8	5038.4	40.2	1246.2	93.8	5762	2921.2	1246.2	0	1072	174.2	0	6927.8	40.6446540880503	5.56291390728477	0.397350993377483	57.6158940397351	12.7152317880795	4.90066225165563	33.112582781457	97.6158940397351	43.046357615894	0.132450331125828	5.43046357615894	42.6490066225166	49.8013245033112	0.397350993377483	12.317880794702	0.927152317880795
42	C1	1	1	D1	1	H	28	Bottom	10559.2	8803.8	857.6	26.8	3658.2	2184.2	187.6	3497.4	7772	3819	13.4	844.2	3778.8	3189.2	67	2117.2	40.2	3618	2854.2	2117.2	13.4	1795.6	308.2	0	1755.4	16.6243654822335	9.74124809741248	0.30441400304414	41.5525114155251	24.8097412480974	2.13089802130898	39.7260273972603	88.2800608828006	43.37899543379	0.15220700152207	9.58904109589041	42.9223744292238	36.2252663622527	0.76103500761035	24.0487062404871	0.45662100456621
42	C1	1	4	D4	1	H	28	Bottom	125410.6	111126.2	2505.8	428.8	12113.6	63877.8	1768.8	17875.6	109960.4	100888.6	294.8	2197.6	100245.4	7571	187.6	63690.2	308.2	11859	15852.2	63690.2	13.4	63368.6	308.2	0	14284.4	11.3901057805321	2.25491378270831	0.385867599180031	10.9007596768359	57.4822139153503	1.59170384661763	16.0858555408176	98.9509224647293	90.7874110695767	0.265283974436272	1.97757144579766	90.2086096708067	6.81297479802243	0.168817074641264	57.313396840709	0.277342336910648
42	C1	1	7	D7	1	H	28	Bottom	126951.6	69907.8	2706.8	1192.6	10974.6	13480.4	2974.8	8897.6	68259.6	60139.2	629.8	2077	59228	6820.6	120.6	13587.6	522.6	10452	7383.4	13587.6	26.8	13386.6	160.8	13.4	57043.8	44.9335022165928	3.87195706344643	1.70596128042937	15.6986774008051	19.2831129001342	4.25531914893617	12.7276212382595	97.6423231742381	86.0264519838988	0.900900900900901	2.97105616254552	84.7230208932337	9.75656507571401	0.172512938470385	19.4364577343301	0.747556066705003
42	C2	1	8	D1	1	H	28	Bottom	237314	198601.4	5815.6	2371.8	29627.4	39235.2	3443.8	29292.4	193295	175325.6	1152.4	4649.8	170756.2	17085	482.4	38752.8	884.4	29305.8	24160.2	38752.8	53.6	38525	174.2	0	38712.6	16.3128176171654	2.92827744416706	1.19425140004048	14.9180217259294	19.755751973551	1.73402604412658	14.7493421496525	97.3281155117738	88.2801430402807	0.580257742392551	2.34127251872343	85.9793536198637	8.60265839012212	0.242898589838742	19.5128533837123	0.445314081371028
42	C2	1	11	D4	1	H	28	Bottom	193308.4	164203.6	13132	5440.4	35590.4	18974.4	9473.8	26116.6	153966	132191	2438.8	10693.2	123775.8	18384.8	536	18250.8	2358.4	33942.2	14726.6	18250.8	187.6	17996.2	67	0	29104.8	15.0561486205462	7.99738860780153	3.31320385180349	21.6745552472662	11.5554104782112	5.76954463848539	15.9050106087808	93.7653011261629	80.5043251183287	1.48522931287743	6.51215929492411	75.3794679288396	11.1963440509221	0.326424024808226	11.1147380447201	1.43626570915619
42	C2	1	14	D7	1	H	28	Bottom	148981.2	123923.2	14204	9138.8	36836.6	7169	7571	12234.2	111488	87220.6	2840.8	11363.2	78055	20957.6	1031.8	6110.4	1273	35898.6	4087	6110.4	67	5842.4	201	0	25058	16.8195718654434	11.461937716263	7.37456747404844	29.7253460207612	5.78503460207612	6.10942906574394	9.87240484429066	89.9653979238754	70.382785467128	2.2923875432526	9.16955017301038	62.9865916955017	16.9117647058824	0.832612456747405	4.93079584775086	1.0272491349481
45	C1	Control	0	D0	0	H	28	Bottom	13239.2	8495.6	562.8	93.8	4046.8	2452.2	509.2	2934.6	8160.6	5574.4	67	495.8	5494	2278	67	2385.2	201	3845.8	2559.4	2385.2	0	2197.6	187.6	0	4743.6	35.82995951417	6.62460567823344	1.10410094637224	47.6340694006309	28.8643533123028	5.99369085173502	34.5425867507886	96.0567823343848	65.615141955836	0.788643533123028	5.83596214511041	64.6687697160883	26.813880126183	0.788643533123028	28.0757097791798	2.36593059936909
45	C1	Control	1	D1	0	H	28	Bottom	10813.8	9339.8	790.6	67	2546	2974.8	214.4	2626.4	8227.6	5842.4	67	723.6	5802.2	1648.2	26.8	2948	13.4	2546	2144	2948	0	2720.2	227.8	0	1474	13.6307311028501	8.4648493543759	0.717360114777618	27.2596843615495	31.8507890961263	2.29555236728838	28.1205164992826	88.0918220946915	62.5538020086083	0.717360114777618	7.74748923959828	62.1233859397418	17.6470588235294	0.286944045911047	31.5638450502152	0.143472022955524
45	C1	Control	4	D4	0	H	28	Bottom	104587	92419.8	2157.4	415.4	13601	53948.4	897.8	11577.6	91522	79944.4	361.8	1782.2	79448.6	10130.4	187.6	53760.8	214.4	13493.8	9701.6	53760.8	0	53184.6	576.2	0	12167.2	11.6335682254965	2.33434826736262	0.449470784399014	14.7165434246774	58.3732057416268	0.971436856604321	12.5271857329274	99.0285631433957	86.5013774104683	0.39147455415398	1.92837465564738	85.9649122807018	10.9612875163114	0.202986805857619	58.1702189357692	0.231984920980136
45	C1	Control	7	D7	0	H	28	Bottom	104372.6	63087.2	2653.2	817.4	8763.6	19001.2	1822.4	6579.4	61854.4	55864.6	415.4	2251.2	55007	4716.8	174.2	19014.6	294.8	8468.8	5025	19014.6	0	18827	187.6	0	41285.4	39.5557837976634	4.20560747663551	1.29566694987256	13.8912489379779	30.1189464740867	2.88870008496177	10.429056924384	98.0458793542906	88.5514018691589	0.658453695836873	3.56839422259983	87.1920135938828	7.47663551401869	0.276125743415463	30.1401869158878	0.467289719626168
45	C2	Control	8	D1	0	H	28	Bottom	117477.8	92419.8	1165.8	1045.2	8736.8	19349.6	2130.6	10988	90249	85760	361.8	804	84085	5051.8	67	19282.6	388.6	8549.2	9929.4	19282.6	147.4	18987.8	134	13.4	25058	21.3299874529486	1.26141800782949	1.13092648977816	9.45338552994055	20.9366391184573	2.3053501522401	11.889227200232	97.6511526750761	92.7939683920545	0.39147455415398	0.869943453675511	90.9815861968972	5.46614470059446	0.0724952878062926	20.864143830651	0.420472669276497
45	C2	Control	11	D4	0	H	28	Bottom	270680	205542.6	7892.6	3631.4	24629.2	43818	7919.4	23275.8	197824.2	177241.8	1072	6820.6	169751.2	20743.2	589.6	42880	1340	23731.4	16723.2	42906.8	160.8	42357.4	388.6	0	65137.4	24.0643564356436	3.83988525979529	1.76673837929461	11.9825281961014	21.3182084881674	3.85292391942108	11.324075884999	96.2448660277723	86.2311754351653	0.521546385031619	3.31833887476367	82.5868700697568	10.0919225503618	0.28685051176739	20.8618554012647	0.651932981289523
45	C2	Control	14	D7	0	H	28	Bottom	633123.2	419446.8	12689.8	10009.8	36448	22177	40695.8	20260.8	385625.2	369692.6	1795.6	10894.2	339395.2	34719.4	710.2	21292.6	1876	35108	10988	21332.8	254.6	20555.6	469	53.6	213676.4	33.7495767016593	3.02536579132324	2.38642898217366	8.68954060443422	5.28720209571273	9.7022554469363	4.83036227717079	91.9366174685324	88.1381381381381	0.428087662130215	2.59727812919302	80.9149575107022	8.27742636253275	0.169318254424637	5.07635294869337	0.447255766404703
46	C1	20	0	D0	20	H	28	Bottom	7919.4	3886	268	0	2117.2	1152.4	134	884.4	3484	2331.6	0	268	2278	1085.4	13.4	1139	40.2	2090.4	790.6	1139	0	1031.8	107.2	0	4033.4	50.9306260575296	6.89655172413793	0	54.4827586206896	29.6551724137931	3.44827586206897	22.7586206896552	89.6551724137931	60	0	6.89655172413793	58.6206896551724	27.9310344827586	0.344827586206897	29.3103448275862	1.03448275862069
46	C1	20	1	D1	20	H	28	Bottom	13091.8	10318	1112.2	93.8	3417	3202.6	294.8	3497.4	8870.8	4998.2	67	1045.2	4971.4	2881	120.6	3082	40.2	3376.8	2988.2	3082	0	2800.6	281.4	0	2773.8	21.1873080859775	10.7792207792208	0.909090909090909	33.1168831168831	31.038961038961	2.85714285714286	33.8961038961039	85.974025974026	48.4415584415584	0.649350649350649	10.1298701298701	48.1818181818182	27.9220779220779	1.16883116883117	29.8701298701299	0.38961038961039
46	C1	20	4	D4	20	H	28	Bottom	35925.4	17969.4	2465.6	388.6	8803.8	5346.6	67	5051.8	16870.6	6592.8	321.6	2144	6271.2	8241	603	4743.6	67	8763.6	3390.2	4743.6	0	4448.8	294.8	0	17956	49.9813502424468	13.7211036539896	2.16256524981357	48.993288590604	29.7539149888143	0.372856077554064	28.1133482475764	93.8851603281133	36.6890380313199	1.78970917225951	11.9313944817301	34.8993288590604	45.8612975391499	3.35570469798658	26.3982102908277	0.372856077554064
46	C1	20	7	D7	20	H	28	Bottom	13694.8	10251	3832.4	1192.6	7289.6	1876	40.2	4033.4	9112	1326.6	938	2894.4	1219.4	4462.2	991.6	951.4	0	7303	1715.2	951.4	0	750.4	201	0	3443.8	25.146771037182	37.3856209150327	11.6339869281046	71.1111111111111	18.3006535947712	0.392156862745098	39.3464052287582	88.8888888888889	12.9411764705882	9.15032679738562	28.2352941176471	11.8954248366013	43.5294117647059	9.67320261437908	9.28104575163399	0
46	C2	20	8	D1	20	H	28	Bottom	9259.4	4877.6	1098.8	482.4	2787.2	790.6	53.6	1742	3886	723.6	254.6	844.2	710.2	2197.6	294.8	495.8	26.8	2773.8	964.8	482.4	0	348.4	107.2	26.8	4381.8	47.3227206946454	22.5274725274725	9.89010989010989	57.1428571428571	16.2087912087912	1.0989010989011	35.7142857142857	79.6703296703297	14.8351648351648	5.21978021978022	17.3076923076923	14.5604395604396	45.0549450549451	6.04395604395604	10.1648351648352	0.549450549450549
46	C2	20	11	D4	20	H	28	Bottom	73190.8	57110.8	19684.6	14378.2	42933.6	2867.6	375.2	24816.8	50129.4	7517.4	5507.4	14177.2	6981.4	25205.4	1969.8	817.4	53.6	43067.6	7946.2	817.4	0	763.8	26.8	26.8	16080	21.9699743683632	34.4673862036602	25.1759737212576	75.1759737212576	5.02111684655091	0.656968559361802	43.4537775692163	87.7756921633036	13.1628343500704	9.64335992491788	24.8240262787424	12.2243078366964	44.1342092914125	3.44908493664946	1.43125293289535	0.0938526513374003
46	C2	20	14	D7	20	H	28	Bottom	83991.2	61077.2	15946	17996.2	43831.4	2184.2	160.8	25299.2	47020.6	4904.4	4180.8	11765.2	4113.8	28528.6	1688.4	482.4	67	43898.4	11416.8	482.4	0	241.2	241.2	0	22914	27.2814294830887	26.1079420798596	29.4646774901273	71.763931548925	3.57612988152699	0.263273365511189	41.4216761737604	76.9855199648969	8.02983764809127	6.84510750329092	19.2628345765687	6.73541026766125	46.7090829311101	2.76437033786749	0.789820096533567	0.109697235629662
[truncated: 7 more columns]
