# Supplementary material for: Optimal experimental design for efficient toxicity testing in microphysiological systems: A bone marrow application
Source: Front Pharmacol. 2023 Mar 31;14:1142581. doi: 10.3389/fphar.2023.1142581 (PMC10103791; doi:10.3389/fphar.2023.1142581)
Supplement: Supplementary file 2 [file DataSheet1.zip › Data package/Data/README-raw_data.txt]

Flow data (raw and gated) are available for download from the following location:

BM-1: http://flowrepository.org/id/RvFrBiJPN6I4fHR71P63guSZhpYT7nCeq5Id2JbfdKSFXoTXXvrQphnNnzWlW62r
BM-2: http://flowrepository.org/id/RvFrGdGaserw3owuMO8u5XrNoS8I4uQMxibY6Og4P1M8zAvHoRApDDwB17aQlnnW
BM-3: http://flowrepository.org/id/RvFrUp865vKLNBqlEFB6MRtRscY2SNt12XyTcLZfXdi2mmsAdfSrPbsikpEr2nCX
