# Supplementary material for: Optimal experimental design for efficient toxicity testing in microphysiological systems: A bone marrow application
Source: Front Pharmacol. 2023 Mar 31;14:1142581. doi: 10.3389/fphar.2023.1142581 (PMC10103791; doi:10.3389/fphar.2023.1142581)
Supplement: Supplementary file 2 [file DataSheet1.zip › Data package/Reports/compare-PAPER-fig3_counts.Rmd]

---
title: "Bone Marrow MPS - compare 2018-04/05"
author: "Statistician: Jonathan Cairns"
date: "5 April 2019"
output:
  html_document:
    code_folding: hide
    toc: true
    toc_depth: 4
    toc_float: true
---


```{r setup, include=FALSE}
library(ggbiplot)
#library(pca3d)
library(magrittr)
library(data.table)
library(dplyr)
library(tidyr)
library(lmerTest)
library(lme4)
library(pander)
library(here)

cbbPalette <- c(
  "#000000", "#E69F00", "#56B4E9", "#009E73",
  "#F0E442", "#0072B2", "#D55E00", "#CC79A7"
)
## Colourblind friendly ggplot palette

logit <- function(p) {
  log(p) - log(1 - p)
}
```

Read in data:

```{r}
source("createFull.R")

## create full_gathered
interesting_cols <- c("EarlyErythroid", "LateErythroid", "EarlyMyeloid", "ltHSC", "Platelets", "LineageDiffd", "LateGranulocytes")
metadata_cols <- c(colnames(full)[1:10], "Study", "Group", "Day", "StudyFraction")

## specify the columns of interest
my_sel <- c(
  colnames(full) %>% grep(pattern = "CD"),
  colnames(full) %>% grep(pattern = "DeadCells_pct"),
  which(colnames(full) %in% c(interesting_cols, paste0(interesting_cols, "_pct")))
)

full_gathered <- full %>% gather_(
  key_col      = "Parameter",
  value_col    = "value",
  gather_cols  = colnames(full)[my_sel]
)
```

## Heatmap of residuals

###Dead cells

```{r}
full.toModel <- full_gathered[grepl(pattern = "_pct", full_gathered$Parameter), ]

for (j in c("BM-1 Floating", "BM-1 Scaffold",
            "BM-2 Floating", "BM-3 Floating")) {
  testSet <- full.toModel[full.toModel$StudyFraction == j, ] ## grab data
  testSet$value <- testSet$value / 100.0 ## reduce to proportion
  testSet$Condition <- with(testSet, paste0(DoseName, "-", Day))
  ## replace zeroes with minimal alternative value
  testSet.noZeroes <- testSet
  sel <- testSet.noZeroes$value == 0
  testSet.noZeroes[sel, "value"] <- min(testSet.noZeroes[!sel, "value"])

  model3 <- lm(logit(value) ~ Condition * Parameter, data = testSet.noZeroes)

  temp <- testSet.noZeroes
  temp$resid <- resid(model3)
  temp <- temp[temp$Parameter == "DeadCells_pct", ]

  ## deduce location in incubator
  temp$col <- ((as.integer(temp$TubeNo) - 1) %% 8) + 1
  temp$row <- 1 + (as.integer(temp$TubeNo) - temp$col) / 8
  temp$row <- 7 - temp$row ## invert

  p <- ggplot(temp, aes(col, row)) +
    geom_tile(aes(fill = resid),
      colour = "white"
    ) +
    scale_fill_gradient2(
      low = "blue",
      high = "yellow"
    )
  print(p)
}
```

###Late Erythroid


```{r}
for (j in c("BM-1 Floating", "BM-1 Scaffold",
            "BM-2 Floating", "BM-3 Floating")) {
  testSet <- full.toModel[full.toModel$StudyFraction == j, ] ## grab data
  testSet$value <- testSet$value / 100.0 ## reduce to proportion
  testSet$Condition <- with(testSet, paste0(DoseName, "-", Day))
  ## replace zeroes with minimal alternative value
  testSet.noZeroes <- testSet
  sel <- testSet.noZeroes$value == 0
  testSet.noZeroes[sel, "value"] <- min(testSet.noZeroes[!sel, "value"])

  model3 <- lm(logit(value) ~ Condition * Parameter, data = testSet.noZeroes)

  temp <- testSet.noZeroes
  temp$resid <- resid(model3)
  temp <- temp[temp$Parameter == "LateErythroid_pct", ]

  ## deduce location in incubator
  temp$col <- ((as.integer(temp$TubeNo) - 1) %% 8) + 1
  temp$row <- 1 + (as.integer(temp$TubeNo) - temp$col) / 8
  temp$row <- 7 - temp$row ## invert

  p <- ggplot(temp, aes(col, row)) +
    geom_tile(aes(fill = resid),
      colour = "white"
    ) +
    scale_fill_gradient2(
      low = "blue",
      high = "yellow"
    )
  print(p)
}
```

Fig 6 panels B-E:

```{r, fig.width=9.5, fig.height=6}
for (j in c("BM-1 Floating", "BM-1 Scaffold",
            "BM-2 Floating", "BM-3 Floating")) {
  testSet <- full.toModel[full.toModel$StudyFraction == j, ] ## grab data
  testSet$value <- testSet$value / 100.0 ## reduce to proportion
  testSet$Condition <- with(testSet, paste0(DoseName, "-", Day))
  ## replace zeroes with minimal alternative value
  testSet.noZeroes <- testSet
  sel <- testSet.noZeroes$value == 0
  testSet.noZeroes[sel, "value"] <- min(testSet.noZeroes[!sel, "value"])

  model3 <- lm(logit(value) ~ Condition * Parameter, data = testSet.noZeroes)

  temp <- testSet.noZeroes
  temp$resid <- resid(model3)
  temp <- temp[temp$Parameter == "LateErythroid_pct", ]

  ## deduce location in incubator
  temp$col <- ((as.integer(temp$TubeNo) - 1) %% 8) + 1
  temp$row <- 1 + (as.integer(temp$TubeNo) - temp$col) / 8
  temp$row <- 7 - temp$row ## invert

  p <- ggplot(temp, aes(col, row)) +
    geom_tile(aes(fill = resid),
      colour = "white"
    ) +
    scale_fill_gradient2(
      low = "blue",
      high = "yellow"
    ) +
    theme(
      plot.title = element_text(size=20),
      legend.title = element_text(size=20),
      legend.text = element_text(size=20),
      legend.key.width = unit(1.5,"cm"),
      legend.key.height = unit(1.5,"cm"),
      axis.text.x=element_blank(),
      axis.ticks.x=element_blank(),
      axis.title.x=element_blank(),
      axis.text.y=element_blank(),
      axis.ticks.y=element_blank(),
      axis.title.y=element_blank(),
      panel.grid.major = element_blank(),
      panel.grid.minor = element_blank()
    )
  print(p)
}
```

## flusher, incubator

```{r}
for (j in c("BM-1 Floating", "BM-1 Scaffold",
            "BM-2 Floating", "BM-3 Floating")) {
  testSet <- full.toModel[full.toModel$StudyFraction == j, ] ## grab data
  testSet$value <- testSet$value / 100.0 ## reduce to proportion
  testSet$Condition <- with(testSet, paste0(DoseName, "-", Day))
  ## replace zeroes with minimal alternative value
  testSet.noZeroes <- testSet
  sel <- testSet.noZeroes$value == 0
  testSet.noZeroes[sel, "value"] <- min(testSet.noZeroes[!sel, "value"])

  ## regress out the biology
  model3 <- lm(logit(value) ~ Condition * Parameter, data = testSet.noZeroes)

  temp <- testSet.noZeroes
  temp$resid <- resid(model3)
  temp <- temp[temp$Parameter == "DeadCells_pct", ]

  ## regress technical effects on
  model4 <- lm(resid ~ Flusher * Incubator, data = temp)
  print(summary(model4))
  print(anova(model4))
}
```

```{r}
for (j in c("BM-1 Floating", "BM-1 Scaffold",
            "BM-2 Floating", "BM-3 Floating")) {
  testSet <- full.toModel[full.toModel$StudyFraction == j, ] ## grab data
  testSet$value <- testSet$value / 100.0 ## reduce to proportion
  testSet$Condition <- with(testSet, paste0(DoseName, "-", Day))
  ## replace zeroes with minimal alternative value
  testSet.noZeroes <- testSet
  sel <- testSet.noZeroes$value == 0
  testSet.noZeroes[sel, "value"] <- min(testSet.noZeroes[!sel, "value"])

  ## regress out the biology
  model3 <- lm(logit(value) ~ Condition * Parameter, data = testSet.noZeroes)

  temp <- testSet.noZeroes
  temp$resid <- resid(model3)
  temp <- temp[temp$Parameter == "DeadCells_pct", ]

  ## regress technical effects on
  model4 <- lm(resid ~ ControlUnit + Side, data = temp)
  print(summary(model4))
  print(anova(model4))
}
```

Test for effect of flusher, conditional on control unit.

```{r}
for (j in c("BM-1 Floating", "BM-1 Scaffold",
            "BM-2 Floating", "BM-3 Floating")) {
  print("")
  print("")
  print(j)
  testSet <- full.toModel[full.toModel$StudyFraction == j, ] ## grab data
  testSet$value <- testSet$value / 100.0 ## reduce to proportion
  testSet$Condition <- with(testSet, paste0(DoseName, "-", Day))
  ## replace zeroes with minimal alternative value
  testSet.noZeroes <- testSet
  sel <- testSet.noZeroes$value == 0
  testSet.noZeroes[sel, "value"] <- min(testSet.noZeroes[!sel, "value"])

  ## regress out the biology
  model3 <- lm(logit(value) ~ Condition * Parameter, data = testSet.noZeroes)

  temp <- testSet.noZeroes
  temp$resid <- resid(model3)
  temp <- temp[temp$Parameter == "DeadCells_pct", ]

  p <- ggplot(temp, aes(x = ControlUnit, y = resid, col = Flusher)) +
    # facet_grid(. ~ Incubator) +
    geom_point() +
    scale_color_manual(values = cbbPalette) +
    ylim(-1.5, 1.5)

  print(p)

  p <- ggplot(temp, aes(x = ControlUnit, y = resid, fill = Flusher)) +
    # facet_grid(. ~ Incubator) +
    geom_boxplot() +
    scale_color_manual(values = cbbPalette) +
    ylim(-1.5, 1.5)
  print(p)

  model_incubator <- lm(resid ~ Incubator + Flusher + Side, data = temp,
                        contrasts = list(Incubator = contr.sum, Flusher = contr.sum))
  model_cu <- lm(resid ~ ControlUnit + Flusher + Side, data = temp,
                 contrasts = list(ControlUnit = contr.sum, Flusher = contr.sum))

  print(anova(model_incubator, model_cu))
  print(anova(model_incubator))
  print(summary(model_incubator))
  print(anova(model_cu))
  print(summary(model_cu))
}
```

Test for effect of flusher, conditional on control unit, for Late erythroid.

```{r}
for (j in c("BM-1 Floating", "BM-1 Scaffold",
            "BM-2 Floating", "BM-3 Floating")) {
  print("")
  print("")
  print(j)
  testSet <- full.toModel[full.toModel$StudyFraction == j, ] ## grab data
  testSet$value <- testSet$value / 100.0 ## reduce to proportion
  testSet$Condition <- with(testSet, paste0(DoseName, "-", Day))
  ## replace zeroes with minimal alternative value
  testSet.noZeroes <- testSet
  sel <- testSet.noZeroes$value == 0
  testSet.noZeroes[sel, "value"] <- min(testSet.noZeroes[!sel, "value"])

  ## regress out the biology
  model3 <- lm(logit(value) ~ Condition * Parameter, data = testSet.noZeroes)

  temp <- testSet.noZeroes
  temp$resid <- resid(model3)
  temp <- temp[temp$Parameter == "LateErythroid_pct", ]

  p <- ggplot(temp, aes(x = ControlUnit, y = resid, col = Flusher)) +
    # facet_grid(. ~ Incubator) +
    geom_point(position = position_jitter(w = 0.1, h = 0)) +
    scale_color_manual(values = cbbPalette) +
    ylim(-2, 2)

  print(p)

  p <- ggplot(temp, aes(x = ControlUnit, y = resid, fill = Flusher)) +
    # facet_grid(. ~ Incubator) +
    geom_boxplot() +
    scale_color_manual(values = cbbPalette) +
    ylim(-2, 2)
  print(p)

  model_incubator <- lm(resid ~ Incubator + Flusher + Side, data = temp,
                        contrasts = list(Incubator = contr.sum, Flusher = contr.sum))
  model_cu <- lm(resid ~ ControlUnit + Flusher + Side, data = temp,
                 contrasts = list(ControlUnit = contr.sum, Flusher = contr.sum))

  print(anova(model_incubator, model_cu))
  print(anova(model_incubator))
  print(summary(model_incubator))
  print(anova(model_cu))
  print(summary(model_cu))
}
```

Figure 6F:

```{r}
set.seed(94)

testSet <- full.toModel[full.toModel$StudyFraction == "BM-2 Floating", ] ## grab data
names(testSet)[names(testSet) == "Flusher"] <- "Operator"
testSet$value <- testSet$value / 100.0 ## reduce to proportion
testSet$Condition <- with(testSet, paste0(DoseName, "-", Day))
## replace zeroes with minimal alternative value
testSet.noZeroes <- testSet
sel <- testSet.noZeroes$value == 0
testSet.noZeroes[sel, "value"] <- min(testSet.noZeroes[!sel, "value"])

## regress out the biology
model3 <- lm(logit(value) ~ Condition * Parameter, data = testSet.noZeroes)

temp <- testSet.noZeroes
temp$resid <- resid(model3)
temp <- temp[temp$Parameter == "LateErythroid_pct", ]

p <- ggplot(temp, aes(x = ControlUnit, y = resid, col = Operator)) +
  # facet_grid(. ~ Incubator) +
  geom_point(position = position_jitter(w = 0.1, h = 0), size = 3) +
  scale_color_manual(values = cbbPalette) +
  ylim(-2, 2) +
  theme_bw() +
  theme(
      plot.title = element_text(size=20),
      legend.title = element_text(size=20),
      legend.text = element_text(size=20),
      legend.key.width = unit(1,"cm"),
      legend.key.height = unit(1,"cm"),
      axis.text=element_text(size=16),
      axis.title=element_text(size=16)
  )

print(p)
```

```{r}
pander(sessionInfo())
```
