# Supplementary material for: Optimal experimental design for efficient toxicity testing in microphysiological systems: A bone marrow application
Source: Front Pharmacol. 2023 Mar 31;14:1142581. doi: 10.3389/fphar.2023.1142581 (PMC10103791; doi:10.3389/fphar.2023.1142581)
Supplement: Supplementary file 2 [file DataSheet1.zip › Data package/Reports/createFull.R]

library(magrittr)
library(data.table)
library(dplyr)
library(tidyr)
library(MASS)
library(naturalsort)
library(here)

logit <- function(p) {
    log(p) - log(1 - p)
  }

full4 <- fread(here("Data", "data_BM-1.csv"), check.names = FALSE)
full4$Study <- "BM-1"

full5 <- fread(here("Data", "data_BM-2.csv"), check.names = FALSE)
full5$Study <- "BM-2"

full8 <- fread(here("Data", "data_BM-3.csv"), check.names = FALSE)
full8$Study <- "BM-3"

full8$Fraction <- "F"

full8 <- full8[rowSums(is.na(full8)) < 30, ] ##remove dead samples

## Preprocess --------------------------

##problems with + columns in full4
sel <- !grepl("CD", colnames(full4))
colnames(full4)[sel] <- gsub("+", "", colnames(full4)[sel], fixed = TRUE)

##change to deadcells in full4
colnames(full4)[colnames(full4) == "NonViableCells"] <- "DeadCells"
colnames(full4)[colnames(full4) == "NonViableCells_pct"] <- "DeadCells_pct"

##combine the shared cols
sharedCols <- colnames(full5)[colnames(full5) %in% colnames(full8)]
sharedCols <- sharedCols[sharedCols %in% colnames(full4)]

temp <- full5[, sharedCols, with = FALSE]
colnames(temp) <- sharedCols

full <- rbind(
  full4[, sharedCols, with = FALSE],
  full5[, sharedCols, with = FALSE],
  full8[, sharedCols, with = FALSE]
)

##standardize the "time" variable
daymapping <- factor(
  c("d0", "d14", "d28", "d0", "d7", "d14", "d21", "d28",
    "d28", "d0", "d1", "d4", "d7", "d8", "d11", "d14"),
  levels = c("d0", "d1", "d4", "d7", "d8", "d11", "d14", "d21", "d28")
)
names(daymapping) <- c("T1", "T2", "T3", "d0", "d7", "d14", "rd7", "rd14",
                       "rd14-S", "0", "1", "4", "7", "8", "11", "14")

## create a side column
full$Side <- ifelse(as.integer(full$TubeNo) %% 2 == 0, "R", "L")

## standardize factors
full <- full %>% mutate(
  Study = factor(Study),
  Dose = factor(Dose),
  DoseName = factor(DoseName, levels = c("Control", "Low Dose",
                                       "High Dose", "1", "10", "20", "50")),
  Group = factor(Time, unique(Time)),
  ControlUnit = as.factor(ControlUnit),
  TubeNo = as.factor(TubeNo),
  Day = daymapping[Time]
)

levels(full$DoseName) <- c("Control", "AZ1 Low", "AZ1 High", "Carboplatin 1",
                           "Carboplatin 10", "Carboplatin 20", "Carboplatin 50")
full$Fraction <- ifelse(full$Fraction == "F", "Floating", "Scaffold")
full$StudyFraction <- paste0(full$Study, " ", full$Fraction)


##Change the annotations
oldnames <- c("ErythroidD", "ErythroidE", "ErythroidF")
newnames <- c("VeryLateErythroid", "LateErythroid", "EarlyErythroid")
setnames(
  full,
  old = oldnames,
  new = newnames
)
setnames(
  full,
  old = paste0(oldnames, "_pct"),
  new = paste0(newnames, "_pct"),
  skip_absent = TRUE
)
