# Supplementary material for: Optimal experimental design for efficient toxicity testing in microphysiological systems: A bone marrow application
Source: Front Pharmacol. 2023 Mar 31;14:1142581. doi: 10.3389/fphar.2023.1142581 (PMC10103791; doi:10.3389/fphar.2023.1142581)
Supplement: Supplementary file 2 [file DataSheet1.zip › Data package/Reports/mixedModel_PAPER_BM2.Rmd]

---
title: "Bone Marrow MPS - compare 2018-04/05"
author: "Statistician: Jonathan Cairns"
date: "5 April 2019"
output:
  html_document:
    code_folding: hide
    toc: true
    toc_depth: 4
    toc_float: true
---

```{r setup, include=FALSE}
library(ggbiplot)
#library(pca3d)
library(magrittr)
library(data.table)
library(dplyr)
library(tidyr)
library(lmerTest)
library(lme4)
library(MASS)
library(broom.mixed)
library(here)

logit <- function(p) {
  log(p) - log(1 - p)
}

sigStars <- function(p) {
  ifelse(p <= 0.001, "***",
    ifelse(p <= 0.01, "**",
      ifelse(p <= 0.05, "*",
        ifelse(p <= 0.1, ".", "")
      )
    )
  )
}


cbbPalette <- c("#000000", "#E69F00", "#56B4E9", "#009E73",
                "#F0E442", "#0072B2", "#D55E00", "#CC79A7")
## Colourblind friendly ggplot palette
```

Read in data:

```{r}
source("createFull.R")

## create full_gathered
interestingCols <- c("EarlyErythroid", "LateErythroid", "EarlyMyeloid", "ltHSC", "Platelets", "LineageDiffd", "LateGranulocytes")
metaDataCols <- c(colnames(full)[1:10], "Study", "Group", "Day", "StudyFraction")

## specify the columns of interest


mySel <- c(colnames(full) %>% grep(pattern = "CD"), which(colnames(full) %in% c(interestingCols, paste0(interestingCols, "_pct"))))

full_gathered <- full %>% gather_(
  key_col      = "Parameter",
  value_col    = "value",
  gather_cols  = colnames(full)[mySel]
)
```

##Mixed model

Final models

```{r}
plotVariance <- function(x) {
  mySDs <- as.data.frame(VarCorr(x))
  mySDs$pct <- mySDs$vcov / sum(mySDs$vcov)
  p <- ggplot(mySDs, aes(x = "", y = pct, fill = grp)) +
    geom_bar(width = 1, stat = "identity") +
    coord_polar("y", start = 0)
}


testC <- data.table(full_gathered)[Parameter == "LateErythroid" & StudyFraction == "BM-2 Floating", ]
```

Select the best mixed model

```{r}
lc1 <- lmerControl(optimizer = "Nelder_Mead")

modelC_Unit_Flush <- lmer(log(value + 1) ~ factor(Dose) * Day + (1 | Incubator) + (1 | Incubator:ControlUnit) + (1 | Flusher:Day), data = testC, control = lc1)
modelC_Unit <- lmer(log(value + 1) ~ factor(Dose) * Day + (1 | Incubator) + (1 | Incubator:ControlUnit), data = testC, control = lc1)
modelC_Flush <- lmer(log(value + 1) ~ factor(Dose) * Day + (1 | Incubator) + (1 | Flusher:Day), data = testC, control = lc1)
modelC_Full <- lmer(log(value + 1) ~ factor(Dose) * Day + (1 | Incubator) + (1 | Incubator:ControlUnit) + (1 | Incubator:TubeNo) + (1 | Flusher:Day), data = testC, control = lc1)

summary(modelC_Unit_Flush)
summary(modelC_Unit)
summary(modelC_Flush)
summary(modelC_Full)

BIC(modelC_Unit_Flush)
BIC(modelC_Unit)
BIC(modelC_Flush)
BIC(modelC_Full)

anova(modelC_Unit_Flush, modelC_Unit, modelC_Flush, modelC_Full)
```

Decomposition of variance across endpoints

```{r}
myEndpoints <- c("EarlyErythroid", "EarlyMyeloid", "LateErythroid", "ltHSC", "Platelets")

plotVariance <- function(x) {
  mySDs <- as.data.frame(VarCorr(x))
  mySDs$pct <- mySDs$vcov / sum(mySDs$vcov)
  p <- ggplot(mySDs, aes(x = "", y = pct, fill = grp)) +
    geom_bar(width = 1, stat = "identity") +
    coord_polar("y", start = 0)
}

for (k in myEndpoints)
{
  print(k)

  testC <- data.table(full_gathered)[Parameter == k & StudyFraction == "BM-2 Floating", ]

  summary(lm(log(value + 1) ~ factor(Dose) * Day, data = testC))

  ## with flusher
  modelC_flush <- lmer(log(value + 1) ~ factor(Dose) * Day + (1 | Flusher:Day) + (1 | Incubator) + (1 | Incubator:TubeNo), data = testC)
  plot(plotVariance(modelC_flush) + scale_fill_manual(values = cbbPalette) + ggtitle(k))

  ## with control unit
  modelC_CU <- lmer(log(value + 1) ~ factor(Dose) * Day + (1 | Incubator) + (1 | Incubator:ControlUnit), data = testC)
  plot(plotVariance(modelC_CU) + scale_fill_manual(values = cbbPalette[c(2, 5, 4)]) + ggtitle(k))


  ## with both
  modelC_both <- lmer(log(value + 1) ~ factor(Dose) * Day + (1 | Incubator) + (1 | Incubator:ControlUnit) + (1 | Flusher:Day), data = testC, control = lc1)
  plot(plotVariance(modelC_both) + scale_fill_manual(values = cbbPalette[c(1, 2, 5, 4)]) + ggtitle(k))

  ## with both + extra term
  modelC_full <- lmer(log(value + 1) ~ factor(Dose) * Day + (1 | Incubator) + (1 | Incubator:ControlUnit) + (1 | Incubator:TubeNo) + (1 | Flusher:Day), data = testC, control = lc1)
  plot(plotVariance(modelC_full) + scale_fill_manual(values = cbbPalette[c(1, 2, 5, 3, 4)]) + ggtitle(k))
}
```

From all of this, we claim that modelC.full is the best as it has the lowest BIC, and its variance decomposition is consistent with the other models. Output results from BM-2 to file:

```{r output_to_file}
output_lm <- NULL
output_flush <- NULL
output_CU <- NULL
output_both <- NULL
output_full <- NULL

chew <- function(x, myK, ...) {
  ## collect information
  temp <- as.data.frame(tidy(x))

  temp$param <- myK

  temp$estimate_orig_scale <- exp(temp$estimate)
  if ("effect" %in% colnames(temp)) {
    temp[temp$effect == "ran_pars", "estimate_orig_scale"] <- NA
  }

  temp$stars <- sigStars(temp$p.value)
  temp
}

for (k in myEndpoints) {
  print(k)

  testC <- data.table(full_gathered)[Parameter == k & StudyFraction == "BM-2 Floating", ]

  modelC_lm <- lm(log(value + 1) ~ factor(Dose) * Day, data = testC)
  ## with flusher
  modelC_flush <- lmer(log(value + 1) ~ factor(Dose) * Day + (1 | Flusher:Day) + (1 | Incubator) + (1 | Incubator:TubeNo), data = testC, control = lc1)
  ## with control unit
  modelC_CU <- lmer(log(value + 1) ~ factor(Dose) * Day + (1 | Incubator) + (1 | Incubator:ControlUnit), data = testC, control = lc1)
  ## with both
  modelC_both <- lmer(log(value + 1) ~ factor(Dose) * Day + (1 | Incubator) + (1 | Incubator:ControlUnit) + (1 | Flusher:Day), data = testC, control = lc1)
  ## with both + extra term
  modelC_full <- lmer(log(value + 1) ~ factor(Dose) * Day + (1 | Incubator) + (1 | Incubator:ControlUnit) + (1 | Incubator:TubeNo) + (1 | Flusher:Day), data = testC, control = lc1)

  temp <- chew(modelC_lm, k)
  temp$effect <- "fixed"
  temp$group <- NA
  output_lm <- rbind(output_lm, temp)

  temp <- chew(modelC_flush, k)
  output_flush <- rbind(output_flush, temp)

  temp <- chew(modelC_CU, k)
  output_CU <- rbind(output_CU, temp)

  temp <- chew(modelC_both, k)
  output_both <- rbind(output_both, temp)

  temp <- chew(modelC_full, k)
  output_full <- rbind(output_full, temp)
}
write.csv(as.data.frame(output_lm), file = "output_BM-2_lm.csv")
write.csv(as.data.frame(output_flush), file = "output_BM-2_flush.csv")
write.csv(as.data.frame(output_CU), file = "output_BM-2_CU.csv")
write.csv(as.data.frame(output_both), file = "output_BM-2_both.csv")
write.csv(as.data.frame(output_full), file = "output_BM-2_full.csv")
```

```{r}
pander::pander(sessionInfo())
```
