# Supplementary material for: Optimal experimental design for efficient toxicity testing in microphysiological systems: A bone marrow application
Source: Front Pharmacol. 2023 Mar 31;14:1142581. doi: 10.3389/fphar.2023.1142581 (PMC10103791; doi:10.3389/fphar.2023.1142581)
Supplement: Supplementary file 2 [file DataSheet1.zip › Data package/Reports/mixedModel_plot_PAPER_BM-3.Rmd]

---
title: "Bone Marrow MPS - compare 2018-04/05"
author: "Statistician: Jonathan Cairns"
date: "5 April 2019"
output:
  html_document:
    code_folding: hide
    toc: true
    toc_depth: 4
    toc_float: true
---

```{r setup, include=FALSE}
library(ggbiplot)
#library(pca3d)
library(magrittr)
library(data.table)
library(dplyr)
library(tidyr)
library(lmerTest)
library(lme4)
library(MASS)
library(broom.mixed)
library(naturalsort)

logit <- function(p) {
  log(p) - log(1 - p)
}

sigStars <- function(p) {
  ifelse(p <= 0.001, "***",
    ifelse(p <= 0.01, "**",
      ifelse(p <= 0.05, "*",
        ifelse(p <= 0.1, ".", "")
      )
    )
  )
}


cbbPalette <- c("#000000", "#E69F00", "#56B4E9", "#009E73", "#F0E442", "#0072B2", "#D55E00", "#CC79A7")
## Colourblind friendly ggplot palette
```

Read in data:
```{r}
files <- dir(pattern = "output_BM-3")
x <- lapply(files, fread)

files <- gsub("output_BM-3_", "", files, fixed = TRUE)
files <- gsub(".csv", "", files, fixed = TRUE)
names(x) <- files
```

Assemble output

```{r, fig.width = 14, fig.height=10}
output <- NULL

for (i in seq_along(x)) {
  temp <- x[[i]]
  temp <- temp[is.na(temp$group), ]
  temp <- temp[grepl(pattern = ":", temp$term), ]

  extra_info <- as.data.table(do.call(rbind, strsplit(temp$term, ":")))
  colnames(extra_info) <- c("Dose", "Day")
  extra_info$Dose <- gsub("factor(Dose)", "", extra_info$Dose, fixed = TRUE)
  extra_info$Day <- gsub("Day", "", extra_info$Day)
  temp <- cbind(temp, extra_info)
  temp$minus_log10_p <- -log10(temp$p.value)
  temp$model <- files[i]

  output <- rbind(output, temp, fill = TRUE)
}

output$Day <- naturalfactor(output$Day)
```

plot heatmaps

Everything (supplementary)

```{r, fig.width = 14, fig.height=10}

p <- ggplot(aes(x = Day, y = Dose, fill = minus_log10_p), data = output) +
  geom_tile(colour = "black") +
  # geom_label(aes(label = stars), color = "black", fill = "white") +
  # geom_text(aes(label = stars), color = ifelse(output$p.value < 0.005, "black", "white")) +
  geom_text(aes(label = stars), color = "black", size = 7) +
  theme_bw() +
  scale_fill_gradient2(low = "blue", mid = "yellow", high = "red", midpoint = 15) +
  facet_grid(model ~ param) #+

print(p)
```

Model comparison

```{r, fig.width = 16, fig.height=3}

p <- ggplot(aes(x = Day, y = Dose, fill = minus_log10_p), data = output[param == "LateErythroid", ]) +
  geom_tile(colour = "black") +
  # geom_label(aes(label = stars), color = "black", fill = "white") +
  # geom_text(aes(label = stars), color = ifelse(output$p.value < 0.005, "black", "white")) +
  geom_text(aes(label = stars), color = "black", size = 8) +
  theme_bw() +
  scale_fill_gradient2(low = "blue", mid = "yellow", high = "red", midpoint = 15) +
  facet_grid(. ~ model) #+

print(p)
```

Figure 6I - rename "flush" to "operator".

```{r, fig.width = 20, fig.height=4}

my_data <- output[param == "LateErythroid", ]
my_data$model[my_data$model == "flush"] <- "operator"

p <- ggplot(aes(x = Day, y = Dose, fill = minus_log10_p), data = my_data) +
  geom_tile(colour = "black") +
  # geom_label(aes(label = stars), color = "black", fill = "white") +
  # geom_text(aes(label = stars), color = ifelse(output$p.value < 0.005, "black", "white")) +
  geom_text(aes(label = stars), color = "black", size = 8) +
  theme_bw() +
  scale_fill_gradient2(low = "blue", mid = "yellow", high = "red", midpoint = 15) +
  facet_grid(. ~ model) +
  theme(
      plot.title = element_text(size=20),
      legend.title = element_text(size=20),
      legend.text = element_text(size=20),
      legend.key.width = unit(1,"cm"),
      legend.key.height = unit(1,"cm"),
      axis.text=element_text(size=20),
      axis.title=element_text(size=20),
      strip.text.x=element_text(size=20)
  )

print(p)
```

```{r, fig.height=10, fig.width=14}
p <- ggplot(aes(x = Day, y = Dose, fill = estimate), data = output) +
  geom_tile(colour = "black") +
  geom_text(aes(label = stars)) +
  theme_bw() +
  scale_fill_gradient(low = "dark blue", high = "yellow") +
  facet_grid(model ~ param) #+

print(p)
```

```{r, fig.height=10, fig.width=28}
p <- ggplot(aes(x = Day, y = Dose, fill = minus_log10_p), data = output) +
  geom_tile(colour = "black") +
  geom_text(aes(label = signif(p.value, 3))) +
  theme_bw() +
  scale_fill_gradient2(low = "white", mid = "yellow", high = "red", midpoint = 15) +
  facet_grid(model ~ param) #+

print(p)
```


```{r}
pander::pander(sessionInfo())
```
