# Supplementary material for: Optimal experimental design for efficient toxicity testing in microphysiological systems: A bone marrow application
Source: Front Pharmacol. 2023 Mar 31;14:1142581. doi: 10.3389/fphar.2023.1142581 (PMC10103791; doi:10.3389/fphar.2023.1142581)
Supplement: Supplementary file 2 [file DataSheet1.zip › Data package/Reports/output_BM-1_lm.csv]

	term	estimate	std.error	statistic	p.value	param	estimate_orig_scale	stars	effect	group
1	(Intercept)	5.62378473509235	0.567044883394649	9.91770651632588	1.05199277120082e-11	EarlyErythroid	276.935529910367	***	fixed	NA
2	Dayd14	-0.034939694923284	0.801922564570983	-0.0435699111945756	0.965494864038468	EarlyErythroid	0.965663648922116		fixed	NA
3	Dayd28	0.589935669264097	0.801922564570983	0.735651664297168	0.466844342486847	EarlyErythroid	1.80387236722831		fixed	NA
4	Dayd14:factor(Dose)1	-2.62952104962751	0.801922564570983	-3.27902114967206	0.00236002954374079	EarlyErythroid	0.0721129925135878	**	fixed	NA
5	Dayd28:factor(Dose)1	-0.0285427376828356	0.801922564570983	-0.0355928850787551	0.971809208897381	EarlyErythroid	0.971860758181724		fixed	NA
6	Dayd14:factor(Dose)10	-0.962407157919398	0.801922564570983	-1.20012480062121	0.238151402213356	EarlyErythroid	0.381972310761829		fixed	NA
7	Dayd28:factor(Dose)10	0.205269564551093	0.801922564570983	0.255971802789848	0.799471102138647	EarlyErythroid	1.22785600680936		fixed	NA
8	(Intercept)	8.40103521962965	0.404824614606117	20.752283622387	2.97065005460443e-21	EarlyMyeloid	4451.67282222948	***	fixed	NA
9	Dayd14	0.513880037455152	0.572508460358433	0.897593787755425	0.375535339954901	EarlyMyeloid	1.67176513860602		fixed	NA
10	Dayd28	1.06628006184573	0.572508460358433	1.86247040118527	0.0709483615915088	EarlyMyeloid	2.90455461497506	.	fixed	NA
11	Dayd14:factor(Dose)1	-0.850927401956214	0.572508460358433	-1.48631410865696	0.146149369061385	EarlyMyeloid	0.427018730252234		fixed	NA
12	Dayd28:factor(Dose)1	-0.108795119409894	0.572508460358433	-0.190032334791664	0.85038167709601	EarlyMyeloid	0.896914158977227		fixed	NA
13	Dayd14:factor(Dose)10	-0.703061166955751	0.572508460358433	-1.22803629227694	0.227628042988016	EarlyMyeloid	0.495067497583084		fixed	NA
14	Dayd28:factor(Dose)10	-0.898842989008525	0.572508460358433	-1.57000822039518	0.125410858326176	EarlyMyeloid	0.407040337542908		fixed	NA
15	(Intercept)	6.85122155131041	0.561639724988948	12.1986057012709	3.67155778598252e-14	LateErythroid	945.034610140527	***	fixed	NA
16	Dayd14	0.639550495479829	0.794278516246866	0.805196769644281	0.426142595003491	LateErythroid	1.89562859414465		fixed	NA
17	Dayd28	0.56315242830543	0.794278516246866	0.70901128103835	0.483013847563158	LateErythroid	1.75620007790797		fixed	NA
18	Dayd14:factor(Dose)1	-1.65791396477763	0.794278516246866	-2.08732067009898	0.0442065081050174	LateErythroid	0.190536030697941	*	fixed	NA
19	Dayd28:factor(Dose)1	-2.9867282984806	0.794278516246866	-3.76030351745321	0.000620763930099556	LateErythroid	0.0504522316396182	***	fixed	NA
20	Dayd14:factor(Dose)10	-7.49077204679024	0.794278516246866	-9.43091358203382	3.83893095475272e-11	LateErythroid	0.00055821182842341	***	fixed	NA
21	Dayd28:factor(Dose)10	-5.85862559696338	0.794278516246866	-7.37603432187317	1.25801051305939e-08	LateErythroid	0.00285516513486585	***	fixed	NA
22	(Intercept)	8.59869670766873	0.481198288174977	17.8693418471639	3.58938855453594e-19	ltHSC	5424.58516209759	***	fixed	NA
23	Dayd14	-0.343515162321726	0.680517145327769	-0.504785463055855	0.616873179442772	ltHSC	0.709272726841617		fixed	NA
24	Dayd28	2.63987477331948	0.680517145327769	3.87921860814836	0.000442113292500499	ltHSC	14.0114488906334	***	fixed	NA
25	Dayd14:factor(Dose)1	-1.38053670148018	0.680517145327769	-2.0286582211169	0.0501550546974468	ltHSC	0.251443566704876	.	fixed	NA
26	Dayd28:factor(Dose)1	-0.147437182006487	0.680517145327769	-0.216654617769365	0.829735422518086	ltHSC	0.862916643310935		fixed	NA
27	Dayd14:factor(Dose)10	-1.56731798530754	0.680517145327769	-2.30312784338835	0.0273318973494751	ltHSC	0.208603911517785	*	fixed	NA
28	Dayd28:factor(Dose)10	-1.11148033040376	0.680517145327769	-1.63328776950714	0.111373716075893	ltHSC	0.32907146584131		fixed	NA
29	(Intercept)	6.48548866286943	0.501680232406478	12.9275347999254	6.896883912207e-15	Platelets	655.559233436964	***	fixed	NA
30	Dayd14	0.994494194667567	0.709482988643728	1.40171675795734	0.169806146509651	Platelets	2.70335662321358		fixed	NA
31	Dayd28	2.12988769905182	0.709482988643728	3.00202786133518	0.00492277877175159	Platelets	8.41392186697847	**	fixed	NA
32	Dayd14:factor(Dose)1	-1.616380442921	0.709482988643728	-2.27825116147031	0.028926460788159	Platelets	0.198616302640871	*	fixed	NA
33	Dayd28:factor(Dose)1	0.190002673755747	0.709482988643728	0.267804410813236	0.790421847782113	Platelets	1.20925283089964		fixed	NA
34	Dayd14:factor(Dose)10	-1.8229173198415	0.709482988643728	-2.56936015242064	0.0146078961324712	Platelets	0.161553758806597	*	fixed	NA
35	Dayd28:factor(Dose)10	-0.323733824307304	0.709482988643728	-0.456295400297285	0.650996537153621	Platelets	0.723442779637333		fixed	NA
