# Supplementary material for: Optimal experimental design for efficient toxicity testing in microphysiological systems: A bone marrow application
Source: Front Pharmacol. 2023 Mar 31;14:1142581. doi: 10.3389/fphar.2023.1142581 (PMC10103791; doi:10.3389/fphar.2023.1142581)
Supplement: Supplementary file 2 [file DataSheet1.zip › Data package/Reports/output_BM-1_lmscaff.csv]

	term	estimate	std.error	statistic	p.value	param	estimate_orig_scale	stars	effect	group
1	(Intercept)	5.67399978906989	0.284372642954975	19.9526921088828	1.05876392390858e-20	EarlyErythroid	291.196934480166	***	fixed	NA
2	Dayd14	0.011882598772706	0.402163648434808	0.0295466753868784	0.976596435438582	EarlyErythroid	1.0119534773117		fixed	NA
3	Dayd28	0.687629589532751	0.402163648434808	1.70982532162953	0.0961511471070625	EarlyErythroid	1.98899520584134	.	fixed	NA
4	Dayd14:factor(Dose)1	-0.593590051400086	0.402163648434808	-1.47599131276607	0.148887095833086	EarlyErythroid	0.55234078923389		fixed	NA
5	Dayd28:factor(Dose)1	0.478369795805943	0.402163648434808	1.18949039195294	0.242253773080181	EarlyErythroid	1.61344201717006		fixed	NA
6	Dayd14:factor(Dose)10	-1.10523885793954	0.402163648434808	-2.74823162720214	0.00940900977049838	EarlyErythroid	0.331131779340649	**	fixed	NA
7	Dayd28:factor(Dose)10	0.981509003458089	0.402163648434808	2.44057116369929	0.0198662681509146	EarlyErythroid	2.66847995074414	*	fixed	NA
8	(Intercept)	8.98974336091592	0.132631130211442	67.7800403765268	1.0076468228545e-38	EarlyMyeloid	8020.39828353327	***	fixed	NA
9	Dayd14	-0.522892493587255	0.187568743137893	-2.78773789726173	0.00852149844201415	EarlyMyeloid	0.592803385735298	**	fixed	NA
10	Dayd28	0.726097837866317	0.187568743137893	3.8711025393635	0.000452520176631143	EarlyMyeloid	2.06699908466374	***	fixed	NA
11	Dayd14:factor(Dose)1	-0.254686187951503	0.187568743137893	-1.35782851497953	0.183208166339072	EarlyMyeloid	0.775159714254826		fixed	NA
12	Dayd28:factor(Dose)1	0.0141316464510775	0.187568743137893	0.0753411587382044	0.940372272583581	EarlyMyeloid	1.0142319701896		fixed	NA
13	Dayd14:factor(Dose)10	-0.322628071807757	0.187568743137893	-1.72005242670189	0.0942550598924626	EarlyMyeloid	0.724243170734872	.	fixed	NA
14	Dayd28:factor(Dose)10	-0.454067875244718	0.187568743137893	-2.42080779371063	0.0208111023702937	EarlyMyeloid	0.635039628312888	*	fixed	NA
15	(Intercept)	7.43870143931566	0.510181625083955	14.5804965792164	1.94455940095938e-16	LateErythroid	1700.54053167676	***	fixed	NA
16	Dayd14	0.85183890449114	0.721505773467275	1.18064045474998	0.245707106450846	LateErythroid	2.34395319729508		fixed	NA
17	Dayd28	0.734206699591186	0.721505773467275	1.01760336034856	0.315849505066209	LateErythroid	2.08382823483784		fixed	NA
18	Dayd14:factor(Dose)1	-1.2016174560136	0.721505773467275	-1.66543013265036	0.104754570344232	LateErythroid	0.30070743729727		fixed	NA
19	Dayd28:factor(Dose)1	-2.33639876195632	0.721505773467275	-3.23822600992989	0.0026343752308187	LateErythroid	0.0966751623689369	**	fixed	NA
20	Dayd14:factor(Dose)10	-5.13428973752344	0.721505773467275	-7.11607574926262	2.70766057756322e-08	LateErythroid	0.00589123434227358	***	fixed	NA
21	Dayd28:factor(Dose)10	-5.31849695501345	0.721505773467275	-7.37138516502069	1.27530268996696e-08	LateErythroid	0.00490011328368482	***	fixed	NA
22	(Intercept)	8.96459319263183	0.18818798555282	47.6363736308538	2.02747474326129e-33	ltHSC	7821.19936006721	***	fixed	NA
23	Dayd14	-0.449788489318178	0.26613800144447	-1.69005736451368	0.0999063721786258	ltHSC	0.637763031050589	.	fixed	NA
24	Dayd28	2.73076767914046	0.26613800144447	10.2607206198256	4.30467964253266e-12	ltHSC	15.3446622766665	***	fixed	NA
25	Dayd14:factor(Dose)1	-0.64170592217784	0.26613800144447	-2.41117735421085	0.0212861564463388	ltHSC	0.526393671021983	*	fixed	NA
26	Dayd28:factor(Dose)1	0.124624091412819	0.26613800144447	0.468268682925471	0.64249566564749	ltHSC	1.13272257288379		fixed	NA
27	Dayd14:factor(Dose)10	-0.925890904293693	0.26613800144447	-3.4789879658989	0.0013660205152231	ltHSC	0.39617830485	**	fixed	NA
28	Dayd28:factor(Dose)10	-0.600131710076466	0.26613800144447	-2.25496436743058	0.0304942910991168	ltHSC	0.548739356831529	*	fixed	NA
29	(Intercept)	6.63861712565739	0.227673510354221	29.1584959327453	3.82732215801859e-26	Platelets	764.037694008863	***	fixed	NA
30	Dayd14	0.954884795178324	0.321978966136031	2.96567445581181	0.00541005893833284	Platelets	2.59837122078273	**	fixed	NA
31	Dayd28	2.79711500834447	0.321978966136031	8.68726004655452	2.94284701260008e-10	Platelets	16.3972724724712	***	fixed	NA
32	Dayd14:factor(Dose)1	-0.616339555864615	0.321978966136031	-1.91422304152695	0.0637958862819961	Platelets	0.539917161476527	.	fixed	NA
33	Dayd28:factor(Dose)1	0.213623418571272	0.321978966136031	0.663470105314331	0.511376249431609	Platelets	1.23815630032018		fixed	NA
34	Dayd14:factor(Dose)10	-0.879079847935128	0.321978966136031	-2.7302399858124	0.00984105959149751	Platelets	0.41516475068227	**	fixed	NA
35	Dayd28:factor(Dose)10	-0.116702807804638	0.321978966136031	-0.362454756610817	0.719191784197495	Platelets	0.889849610229327		fixed	NA
