# Supplementary material for: Optimal experimental design for efficient toxicity testing in microphysiological systems: A bone marrow application
Source: Front Pharmacol. 2023 Mar 31;14:1142581. doi: 10.3389/fphar.2023.1142581 (PMC10103791; doi:10.3389/fphar.2023.1142581)
Supplement: Supplementary file 2 [file DataSheet1.zip › Data package/Reports/output_BM-2_both.csv]

	effect	group	term	estimate	std.error	statistic	df	p.value	param	estimate_orig_scale	stars
1	fixed	NA	(Intercept)	6.41187761203805	0.564746831501427	11.3535433124813	7.28873937874396	6.78086835112919e-06	EarlyErythroid	609.036141768242	***
2	fixed	NA	factor(Dose)1	-0.313314372683463	0.406912694127525	-0.769979352340558	70.0000161895079	0.443902893462225	EarlyErythroid	0.731020063702581
3	fixed	NA	factor(Dose)10	0.223850974818156	0.406912694127525	0.550120401866848	70.0000161868591	0.583987961258515	EarlyErythroid	1.25088459223371
4	fixed	NA	Dayd7	-0.996106481642418	0.79867262841655	-1.24720247846392	7.28873937936069	0.250904986429781	EarlyErythroid	0.369314578582954
5	fixed	NA	Dayd14	0.503616832085881	0.79867262841655	0.630567286479259	7.28873937930881	0.547578149782811	EarlyErythroid	1.65469521555806
6	fixed	NA	Dayd21	1.62332363745023	0.79867262841655	2.03252694494945	7.28873937924347	0.0800059063072251	EarlyErythroid	5.06991289737324	.
7	fixed	NA	Dayd28	-0.554998553242855	0.79867262841655	-0.694901181655864	7.28873937913229	0.508657636299861	EarlyErythroid	0.574073091740182
8	fixed	NA	factor(Dose)1:Dayd7	0.226052102971435	0.57546145073692	0.392818845957376	70.0000161899816	0.695646985358668	EarlyErythroid	1.25364098199685
9	fixed	NA	factor(Dose)10:Dayd7	-1.82086819947256	0.57546145073692	-3.1641879697429	70.0000161868279	0.00230167398143413	EarlyErythroid	0.161885141309812	**
10	fixed	NA	factor(Dose)1:Dayd14	-0.312904657569873	0.575461450736921	-0.543745644767648	70.0000161891001	0.58834416434027	EarlyErythroid	0.731319635036278
11	fixed	NA	factor(Dose)10:Dayd14	-3.27963180385901	0.57546145073692	-5.69913379890035	70.0000161865872	2.6377026462922e-07	EarlyErythroid	0.037642113937039	***
12	fixed	NA	factor(Dose)1:Dayd21	0.575286277002363	0.57546145073692	0.999695594319422	70.0000161890999	0.320901147760861	EarlyErythroid	1.77763935134298
13	fixed	NA	factor(Dose)10:Dayd21	-0.78237907113414	0.57546145073692	-1.35956816939214	70.0000161875852	0.178330131340177	EarlyErythroid	0.45731672705215
14	fixed	NA	factor(Dose)1:Dayd28	0.169107808802755	0.57546145073692	0.293864703858442	70.000016187329	0.769730865744798	EarlyErythroid	1.18424780438007
15	fixed	NA	factor(Dose)10:Dayd28	-0.467037057423002	0.57546145073692	-0.811587043449959	70.0000161856939	0.419779810883735	EarlyErythroid	0.626856860282122
16	ran_pars	Flusher:Day	sd__(Intercept)	0.687240879706437	NA	NA	NA	NA	EarlyErythroid	NA	NA
17	ran_pars	Incubator:ControlUnit	sd__(Intercept)	0	NA	NA	NA	NA	EarlyErythroid	NA	NA
18	ran_pars	Incubator	sd__(Intercept)	0	NA	NA	NA	NA	EarlyErythroid	NA	NA
19	ran_pars	Residual	sd__Observation	0.704793460473607	NA	NA	NA	NA	EarlyErythroid	NA	NA
20	fixed	NA	(Intercept)	9.12084551599507	0.530711841429245	17.1860599368425	5.91015669024152	2.85552998484209e-06	EarlyMyeloid	9143.92968766905	***
21	fixed	NA	factor(Dose)1	0.152350944715063	0.260759814883219	0.584257757596943	70.0000130170865	0.560925157521773	EarlyMyeloid	1.16456886401323
22	fixed	NA	factor(Dose)10	0.293874594312546	0.260759814883219	1.12699341516313	70.0000130141159	0.263593778507616	EarlyMyeloid	1.34161564688452
23	fixed	NA	Dayd7	-0.261870757591389	0.750539883861241	-0.348909849059804	5.91015669161137	0.739250476965828	EarlyMyeloid	0.769610483592812
24	fixed	NA	Dayd14	0.735194712406338	0.750539883861241	0.979554488995364	5.91015669151045	0.365684469667734	EarlyMyeloid	2.08588810125809
25	fixed	NA	Dayd21	-0.0701522188442476	0.750539883861241	-0.0934690085799854	5.9101566914465	0.928618880832539	EarlyMyeloid	0.932251902797802
26	fixed	NA	Dayd28	-0.154885718403679	0.750539883861241	-0.20636573982831	5.9101566914468	0.84343042213821	EarlyMyeloid	0.856513055569936
27	fixed	NA	factor(Dose)1:Dayd7	-0.112408794265592	0.368770066729746	-0.304820820362222	70.0000130132866	0.761407084730612	EarlyMyeloid	0.893678852027625
28	fixed	NA	factor(Dose)10:Dayd7	-1.03369842881175	0.368770066729746	-2.8030974367811	70.000013013845	0.00654312299019912	EarlyMyeloid	0.355689034370554	**
29	fixed	NA	factor(Dose)1:Dayd14	-0.585983057101164	0.368770066729746	-1.58902012383397	70.0000130132998	0.116562673936826	EarlyMyeloid	0.556558464044335
30	fixed	NA	factor(Dose)10:Dayd14	-2.55786040920924	0.368770066729746	-6.93619314575164	70.0000130145757	1.63221947369081e-09	EarlyMyeloid	0.0774703180250031	***
31	fixed	NA	factor(Dose)1:Dayd21	0.128459302441371	0.368770066729746	0.348345253671343	70.0000130159836	0.728626387531949	EarlyMyeloid	1.13707514416719
32	fixed	NA	factor(Dose)10:Dayd21	-0.593469712989455	0.368770066729746	-1.60932181468075	70.0000130163068	0.11204699046708	EarlyMyeloid	0.552407261046069
33	fixed	NA	factor(Dose)1:Dayd28	-0.381442039801802	0.368770066729746	-1.03436280277418	70.0000130164086	0.304526895185204	EarlyMyeloid	0.682875964537345
34	fixed	NA	factor(Dose)10:Dayd28	-0.89215154717179	0.368770066729746	-2.4192623742035	70.000013013052	0.0181537845461135	EarlyMyeloid	0.409773157342234	*
35	ran_pars	Flusher:Day	sd__(Intercept)	0.703785788580955	NA	NA	NA	NA	EarlyMyeloid	NA	NA
36	ran_pars	Incubator:ControlUnit	sd__(Intercept)	0	NA	NA	NA	NA	EarlyMyeloid	NA	NA
37	ran_pars	Incubator	sd__(Intercept)	0	NA	NA	NA	NA	EarlyMyeloid	NA	NA
38	ran_pars	Residual	sd__Observation	0.45164924794999	NA	NA	NA	NA	EarlyMyeloid	NA	NA
39	fixed	NA	(Intercept)	9.09222375882461	0.612495740619869	14.8445501835212	11.5195700699535	7.26844713728062e-09	LateErythroid	8885.92425009424	***
40	fixed	NA	factor(Dose)1	-0.468260049024905	0.502743507216163	-0.931409441004613	66.6701422363748	0.355002430685947	LateErythroid	0.626090688212902
41	fixed	NA	factor(Dose)10	0.0142082762807328	0.503867988592545	0.0281984103027081	66.8468315297954	0.977587922267933	LateErythroid	1.01430969359064
42	fixed	NA	Dayd7	0.940851086005594	0.778908587473611	1.20790950457645	8.49588044274672	0.259629654740679	LateErythroid	2.56216111011001
43	fixed	NA	Dayd14	0.531684532921966	0.778908587473611	0.682601965715238	8.49588044294313	0.513037764545187	LateErythroid	1.70179662786732
44	fixed	NA	Dayd21	0.334462484560353	0.778908587473611	0.429398892166772	8.49588044255244	0.678315990047396	LateErythroid	1.39718917259398
45	fixed	NA	Dayd28	-0.954374069954973	0.77890858747361	-1.22527095644238	8.49588044255432	0.253354485869164	LateErythroid	0.385053085434147
46	fixed	NA	factor(Dose)1:Dayd7	-1.09887335398218	0.702549872675695	-1.5641214904745	66.1970143967052	0.122557386918261	LateErythroid	0.333246322920172
47	fixed	NA	factor(Dose)10:Dayd7	-5.15160435125453	0.702549872675694	-7.33272405506873	66.197014406653	4.07331743916148e-10	LateErythroid	0.00579010790427169	***
48	fixed	NA	factor(Dose)1:Dayd14	-2.05805257703711	0.702549872675695	-2.92940424172154	66.1970143944433	0.00465473767274925	LateErythroid	0.127702418521266	**
49	fixed	NA	factor(Dose)10:Dayd14	-6.132886753297	0.702549872675694	-8.72946817275707	66.1970144061492	1.28611970941252e-12	LateErythroid	0.00217030676882972	***
50	fixed	NA	factor(Dose)1:Dayd21	-1.1937694815918	0.702549872675695	-1.69919535682965	66.1970143955372	0.0939776834910248	LateErythroid	0.303076666237491	.
51	fixed	NA	factor(Dose)10:Dayd21	-5.7433287071764	0.702549872675694	-8.17497651135094	66.1970144069909	1.26192337810223e-11	LateErythroid	0.00320408504361784	***
52	fixed	NA	factor(Dose)1:Dayd28	-0.977266551954231	0.702549872675695	-1.39102801091154	66.1970143986772	0.168874938890973	LateErythroid	0.376338395632659
53	fixed	NA	factor(Dose)10:Dayd28	-3.79124874122341	0.702549872675694	-5.39641225296114	66.1970144088155	9.84372400013126e-07	LateErythroid	0.0225674034015702	***
54	ran_pars	Flusher:Day	sd__(Intercept)	0.599925350224358	NA	NA	NA	NA	LateErythroid	NA	NA
55	ran_pars	Incubator:ControlUnit	sd__(Intercept)	0.628516664255082	NA	NA	NA	NA	LateErythroid	NA	NA
56	ran_pars	Incubator	sd__(Intercept)	0	NA	NA	NA	NA	LateErythroid	NA	NA
57	ran_pars	Residual	sd__Observation	0.860444353456371	NA	NA	NA	NA	LateErythroid	NA	NA
58	fixed	NA	(Intercept)	9.95643509688455	0.537825513123362	18.5123889699164	6.39075017408983	8.58336939684091e-07	ltHSC	21087.4867155187	***
59	fixed	NA	factor(Dose)1	0.0863243340870497	0.308063891147337	0.280215684368421	67.383922319747	0.78017050232827	ltHSC	1.09015984697166
60	fixed	NA	factor(Dose)10	0.207034448641086	0.308152707205543	0.671856660025998	67.6707352494776	0.503962290695388	ltHSC	1.23002494373873
61	fixed	NA	Dayd7	0.381002410159209	0.757132196432801	0.503217815797937	6.28719999756419	0.631953032313119	ltHSC	1.46375113327875
62	fixed	NA	Dayd14	1.76589673673344	0.757132196432801	2.33234928464724	6.28719999748407	0.0565174092273751	ltHSC	5.84681306001431	.
63	fixed	NA	Dayd21	2.26153421741545	0.757132196432801	2.98697404240709	6.28719999756345	0.0230761285158039	ltHSC	9.59780299327609	*
64	fixed	NA	Dayd28	0.362973997003927	0.757132196432801	0.479406368813881	6.2871999973267	0.647871587793036	ltHSC	1.43759847688764
65	fixed	NA	factor(Dose)1:Dayd7	-0.190203335031986	0.433785415059746	-0.438473329044013	64.843337843961	0.662500611946043	ltHSC	0.826791001275621
66	fixed	NA	factor(Dose)10:Dayd7	-1.4066587307823	0.433785415059747	-3.24275248071343	64.8433378680701	0.00187183705433117	ltHSC	0.244960395926832	**
67	fixed	NA	factor(Dose)1:Dayd14	-0.858245076419442	0.433785415059746	-1.97850145860998	64.8433378460817	0.0521231300498256	ltHSC	0.423905351433898	.
68	fixed	NA	factor(Dose)10:Dayd14	-3.62439620729102	0.433785415059747	-8.35527447780101	64.8433378609887	6.95023814611659e-12	ltHSC	0.0266651927256784	***
69	fixed	NA	factor(Dose)1:Dayd21	-0.367415641949325	0.433785415059746	-0.846998606208832	64.8433378622995	0.400111214463419	ltHSC	0.692521744129008
70	fixed	NA	factor(Dose)10:Dayd21	-2.29891742994642	0.433785415059747	-5.29966511121583	64.8433378684626	1.4896304624255e-06	ltHSC	0.100367439715404	***
71	fixed	NA	factor(Dose)1:Dayd28	-0.391164940656941	0.433785415059746	-0.901747562451045	64.8433378553291	0.370528313967036	ltHSC	0.676268602652107
72	fixed	NA	factor(Dose)10:Dayd28	-0.815040043562846	0.433785415059747	-1.87890144589252	64.8433378692758	0.0647539120777603	ltHSC	0.442621602860506	.
73	ran_pars	Flusher:Day	sd__(Intercept)	0.692216923887215	NA	NA	NA	NA	ltHSC	NA	NA
74	ran_pars	Incubator:ControlUnit	sd__(Intercept)	0.104304360194639	NA	NA	NA	NA	ltHSC	NA	NA
75	ran_pars	Incubator	sd__(Intercept)	0	NA	NA	NA	NA	ltHSC	NA	NA
76	ran_pars	Residual	sd__Observation	0.531276462378896	NA	NA	NA	NA	ltHSC	NA	NA
77	fixed	NA	(Intercept)	7.55900843218182	0.476010984587871	15.8799033571177	7.58466644786771	4.29490092625968e-07	Platelets	1917.94279983727	***
78	fixed	NA	factor(Dose)1	-0.0769142615358668	0.3420183169024	-0.224883457214999	67.7910505443328	0.822746432524161	Platelets	0.925969241383745
79	fixed	NA	factor(Dose)10	0.240140963464734	0.342240231697768	0.701673681885542	68.0630396858609	0.485275121037658	Platelets	1.27142836263707
80	fixed	NA	Dayd7	1.81269920397599	0.664454398851737	2.72810174348845	7.22552547742212	0.0285337718683867	Platelets	6.12696305572577	*
81	fixed	NA	Dayd14	3.14461104634439	0.664454398851737	4.73262130821721	7.22552547740003	0.00195085630935111	Platelets	23.2106458517929	**
82	fixed	NA	Dayd21	2.53537729812392	0.664454398851737	3.81572806577152	7.22552547764166	0.00619731221875037	Platelets	12.6211919018382	**
83	fixed	NA	Dayd28	0.854131795160978	0.664454398851737	1.28546337662453	7.22552547765378	0.238295349953006	Platelets	2.34933379191199
84	fixed	NA	factor(Dose)1:Dayd7	-0.36775564278802	0.480565037443759	-0.765256758469575	66.2533771551905	0.446836176951465	Platelets	0.692286326178607
85	fixed	NA	factor(Dose)10:Dayd7	-1.95420277431912	0.480565037443758	-4.06646888985932	66.2533771414159	0.000129204574314805	Platelets	0.141677380529393	***
86	fixed	NA	factor(Dose)1:Dayd14	-0.843102990614486	0.480565037443758	-1.75439935268524	66.2533771614874	0.0839858791659931	Platelets	0.43037300595199	.
87	fixed	NA	factor(Dose)10:Dayd14	-4.15972586060184	0.480565037443758	-8.65590614483407	66.2533771431861	1.72873065561673e-12	Platelets	0.0156118371530441	***
88	fixed	NA	factor(Dose)1:Dayd21	-0.00246539160489848	0.480565037443759	-0.00513019344480926	66.2533771543805	0.995922131961068	Platelets	0.997537644977017
89	fixed	NA	factor(Dose)10:Dayd21	-2.09541503533409	0.480565037443758	-4.36031519579558	66.2533771436419	4.63511381999364e-05	Platelets	0.123019175752501	***
90	fixed	NA	factor(Dose)1:Dayd28	-0.220092116473373	0.480565037443759	-0.457986119098667	66.2533771520598	0.648461001390728	Platelets	0.802444876165755
91	fixed	NA	factor(Dose)10:Dayd28	-0.974019339169039	0.480565037443758	-2.02682106120346	66.2533771421868	0.0467083442553112	Platelets	0.377562432761463	*
92	ran_pars	Flusher:Day	sd__(Intercept)	0.57098885325964	NA	NA	NA	NA	Platelets	NA	NA
93	ran_pars	Incubator:ControlUnit	sd__(Intercept)	0.161210704635469	NA	NA	NA	NA	Platelets	NA	NA
94	ran_pars	Incubator	sd__(Intercept)	0	NA	NA	NA	NA	Platelets	NA	NA
95	ran_pars	Residual	sd__Observation	0.588569564979349	NA	NA	NA	NA	Platelets	NA	NA
