# Supplementary material for: Optimal experimental design for efficient toxicity testing in microphysiological systems: A bone marrow application
Source: Front Pharmacol. 2023 Mar 31;14:1142581. doi: 10.3389/fphar.2023.1142581 (PMC10103791; doi:10.3389/fphar.2023.1142581)
Supplement: Supplementary file 2 [file DataSheet1.zip › Data package/Reports/output_BM-2_CU.csv]

	effect	group	term	estimate	std.error	statistic	df	p.value	param	estimate_orig_scale	stars
1	fixed	NA	(Intercept)	6.41187761203802	0.360581057658736	17.7820700113049	74.9999999981879	1.28117633915127e-28	EarlyErythroid	609.036141768222	***
2	fixed	NA	factor(Dose)1	-0.313314372683435	0.509938622075819	-0.614415851476437	74.999999998188	0.540800029169665	EarlyErythroid	0.731020063702601
3	fixed	NA	factor(Dose)10	0.223850974818182	0.509938622075819	0.438976310338972	74.9999999981879	0.661940778315322	EarlyErythroid	1.25088459223374
4	fixed	NA	Dayd7	-0.99610648164238	0.50993862207582	-1.95338505169015	74.9999999991182	0.0545040597179068	EarlyErythroid	0.369314578582968	.
5	fixed	NA	Dayd14	0.503616832085898	0.50993862207582	0.987602841369051	74.9999999981881	0.326522674587106	EarlyErythroid	1.65469521555809
6	fixed	NA	Dayd21	1.62332363745026	0.50993862207582	3.18337063947452	74.9999999991136	0.00211984482042628	EarlyErythroid	5.06991289737336	**
7	fixed	NA	Dayd28	-0.55499855324282	0.50993862207582	-1.08836344065012	74.9999999991134	0.279919741802105	EarlyErythroid	0.574073091740203
8	fixed	NA	factor(Dose)1:Dayd7	0.226052102971404	0.721162115317472	0.313455321861841	74.9999999991135	0.754804858471989	EarlyErythroid	1.25364098199681
9	fixed	NA	factor(Dose)10:Dayd7	-1.82086819947259	0.721162115317472	-2.52490828455541	74.9999999981881	0.0136854625164606	EarlyErythroid	0.161885141309807	*
10	fixed	NA	factor(Dose)1:Dayd14	-0.312904657569901	0.721162115317472	-0.433889483271252	74.9999999991134	0.665614276848864	EarlyErythroid	0.731319635036258
11	fixed	NA	factor(Dose)10:Dayd14	-3.27963180385904	0.721162115317472	-4.54770395476927	74.9999999981881	2.04549295639951e-05	EarlyErythroid	0.037642113937038	***
12	fixed	NA	factor(Dose)1:Dayd21	0.575286277002329	0.721162115317472	0.797721156981568	74.9999999981882	0.42755082127541	EarlyErythroid	1.77763935134292
13	fixed	NA	factor(Dose)10:Dayd21	-0.782379071134173	0.721162115317472	-1.08488653870808	74.9999999991135	0.281446931001679	EarlyErythroid	0.457316727052135
14	fixed	NA	factor(Dose)1:Dayd28	0.169107808802725	0.721162115317472	0.234493472703124	74.9999999991135	0.815240884821188	EarlyErythroid	1.18424780438004
15	fixed	NA	factor(Dose)10:Dayd28	-0.467037057423031	0.721162115317472	-0.647617293675265	74.9999999991134	0.519210041954549	EarlyErythroid	0.626856860282104
16	ran_pars	Incubator:ControlUnit	sd__(Intercept)	0	NA	NA	NA	NA	EarlyErythroid	NA	NA
17	ran_pars	Incubator	sd__(Intercept)	0	NA	NA	NA	NA	EarlyErythroid	NA	NA
18	ran_pars	Residual	sd__Observation	0.883239602176984	NA	NA	NA	NA	EarlyErythroid	NA	NA
19	fixed	NA	(Intercept)	9.12084551599492	0.335990687352047	27.1461259473487	7.02569898916621	2.24808112027574e-08	EarlyMyeloid	9143.92968766772	***
20	fixed	NA	factor(Dose)1	0.152350944715034	0.390356071046971	0.390287114803709	74.0000043301057	0.697445463486038	EarlyMyeloid	1.16456886401319
21	fixed	NA	factor(Dose)10	0.293874594312516	0.390356071046971	0.752837258363413	74.0000043172915	0.453936058893311	EarlyMyeloid	1.34161564688448
22	fixed	NA	Dayd7	-0.261870757591187	0.390356071046971	-0.670850992246195	74.0000043157855	0.504403993844942	EarlyMyeloid	0.769610483592967
23	fixed	NA	Dayd14	0.735194712406493	0.390356071046971	1.88339510241158	74.0000043150907	0.0635762731872665	EarlyMyeloid	2.08588810125841	.
24	fixed	NA	Dayd21	-0.0701522188440891	0.390356071046971	-0.17971340539404	74.0000043199145	0.857868767192779	EarlyMyeloid	0.932251902797949
25	fixed	NA	Dayd28	-0.15488571840354	0.390356071046971	-0.396780605942984	74.0000043134069	0.69267124477134	EarlyMyeloid	0.856513055570055
26	fixed	NA	factor(Dose)1:Dayd7	-0.112408794265563	0.552046849829302	-0.20362183807465	74.0000043202056	0.839207939389876	EarlyMyeloid	0.893678852027652
27	fixed	NA	factor(Dose)10:Dayd7	-1.03369842881171	0.552046849829302	-1.87248315814381	74.0000043138764	0.0650903762299876	EarlyMyeloid	0.355689034370565	.
28	fixed	NA	factor(Dose)1:Dayd14	-0.585983057101134	0.552046849829302	-1.06147341893596	74.0000043216924	0.291926857545289	EarlyMyeloid	0.556558464044351
29	fixed	NA	factor(Dose)10:Dayd14	-2.55786040920921	0.552046849829302	-4.63341183814403	74.0000043109008	1.50919737594565e-05	EarlyMyeloid	0.0774703180250055	***
30	fixed	NA	factor(Dose)1:Dayd21	0.128459302441399	0.552046849829302	0.232696377999656	74.0000043237482	0.816639581882783	EarlyMyeloid	1.13707514416722
31	fixed	NA	factor(Dose)10:Dayd21	-0.593469712989427	0.552046849829302	-1.07503505032758	74.0000043137217	0.285851773773532	EarlyMyeloid	0.552407261046085
32	fixed	NA	factor(Dose)1:Dayd28	-0.381442039801772	0.552046849829302	-0.690959544320771	74.0000043185638	0.491752806777537	EarlyMyeloid	0.682875964537366
33	fixed	NA	factor(Dose)10:Dayd28	-0.892151547171759	0.552046849829302	-1.61607940965087	74.0000043100199	0.110332819518165	EarlyMyeloid	0.409773157342246
34	ran_pars	Incubator:ControlUnit	sd__(Intercept)	0	NA	NA	NA	NA	EarlyMyeloid	NA	NA
35	ran_pars	Incubator	sd__(Intercept)	0.270927336700041	NA	NA	NA	NA	EarlyMyeloid	NA	NA
36	ran_pars	Residual	sd__Observation	0.67611654809632	NA	NA	NA	NA	EarlyMyeloid	NA	NA
37	fixed	NA	(Intercept)	9.08339604702988	0.475905404046866	19.0865578953068	36.5317924312446	1.36607927929161e-20	LateErythroid	8807.82708856706	***
38	fixed	NA	factor(Dose)1	-0.459432337230272	0.566849955954708	-0.810500790207315	71.0788233967131	0.420357854050142	LateErythroid	0.63164210346161
39	fixed	NA	factor(Dose)10	0.0148005436497416	0.567993979078706	0.0260575713738169	71.294380737857	0.979284218514135	LateErythroid	1.01491061405945
40	fixed	NA	Dayd7	0.940851086005709	0.560435193124057	1.67878658861711	70.467368801747	0.0976231457581529	LateErythroid	2.5621611101103	.
41	fixed	NA	Dayd14	0.531684532922097	0.560435193124057	0.948699402616575	70.4673688009441	0.34601579912059	LateErythroid	1.70179662786754
42	fixed	NA	Dayd21	0.334462484560478	0.560435193124057	0.596790652450054	70.4673688020077	0.552559771041706	LateErythroid	1.39718917259416
43	fixed	NA	Dayd28	-0.954374069954854	0.560435193124057	-1.70291602251965	70.4673687990022	0.0929910913403903	LateErythroid	0.385053085434193	.
44	fixed	NA	factor(Dose)1:Dayd7	-1.09887335398223	0.792575050947226	-1.38645968311637	70.4673687953181	0.169977630874686	LateErythroid	0.333246322920154
45	fixed	NA	factor(Dose)10:Dayd7	-5.15160435125457	0.792575050947225	-6.49983158705003	70.4673688008338	9.82947982245058e-09	LateErythroid	0.0057901079042715	***
46	fixed	NA	factor(Dose)1:Dayd14	-2.05805257703716	0.792575050947226	-2.59666586095226	70.4673687960861	0.011449935994519	LateErythroid	0.12770241852126	*
47	fixed	NA	factor(Dose)10:Dayd14	-6.13288675329704	0.792575050947225	-7.73792557054058	70.4673687988513	5.3412238374801e-11	LateErythroid	0.00217030676882965	***
48	fixed	NA	factor(Dose)1:Dayd21	-1.19376948159186	0.792575050947226	-1.50619109214346	70.4673687959659	0.136487940647203	LateErythroid	0.303076666237475
49	fixed	NA	factor(Dose)10:Dayd21	-5.74332870717643	0.792575050947226	-7.24641622305981	70.4673688013516	4.29145085353664e-10	LateErythroid	0.00320408504361774	***
50	fixed	NA	factor(Dose)1:Dayd28	-0.977266551954283	0.792575050947226	-1.23302714460457	70.4673687899772	0.22166319495846	LateErythroid	0.376338395632639
51	fixed	NA	factor(Dose)10:Dayd28	-3.79124874122344	0.792575050947226	-4.7834570829506	70.4673687980973	9.16423247762043e-06	LateErythroid	0.0225674034015695	***
52	ran_pars	Incubator:ControlUnit	sd__(Intercept)	0.610954419974961	NA	NA	NA	NA	LateErythroid	NA	NA
53	ran_pars	Incubator	sd__(Intercept)	0	NA	NA	NA	NA	LateErythroid	NA	NA
54	ran_pars	Residual	sd__Observation	0.970702228840541	NA	NA	NA	NA	LateErythroid	NA	NA
55	fixed	NA	(Intercept)	9.93584298073987	0.309879440111511	32.0635760060895	74.9999999979299	1.56668134818019e-45	ltHSC	20657.691127473	***
56	fixed	NA	factor(Dose)1	0.106916450231633	0.43823570690628	0.243970193543581	74.9999999979267	0.807920054304598	ltHSC	1.1128412729645
57	fixed	NA	factor(Dose)10	0.229790498220003	0.43823570690628	0.524353663105653	74.9999999979299	0.601578917200564	ltHSC	1.25833635860577
58	fixed	NA	Dayd7	0.381002410159384	0.43823570690628	0.869400653929062	74.9999999979269	0.387401891949567	ltHSC	1.46375113327901
59	fixed	NA	Dayd14	1.76589673673358	0.43823570690628	4.0295592278409	74.9999999978273	0.000132762564158756	ltHSC	5.84681306001513	***
60	fixed	NA	Dayd21	2.2615342174156	0.43823570690628	5.16054301777661	74.9999999978275	1.95160061653684e-06	ltHSC	9.59780299327758	***
61	fixed	NA	Dayd28	0.362973997004083	0.43823570690628	0.828262031787629	74.9999999979269	0.41015009590953	ltHSC	1.43759847688786
62	fixed	NA	factor(Dose)1:Dayd7	-0.19020333503203	0.619758880223022	-0.306898926504425	74.9999999979302	0.75977078385274	ltHSC	0.826791001275584
63	fixed	NA	factor(Dose)10:Dayd7	-1.40665873078235	0.619758880223022	-2.269687092303	74.9999999978273	0.0261005248751432	ltHSC	0.244960395926819	*
64	fixed	NA	factor(Dose)1:Dayd14	-0.858245076419477	0.619758880223022	-1.38480480684784	74.9999999979269	0.170217954139805	ltHSC	0.423905351433883
65	fixed	NA	factor(Dose)10:Dayd14	-3.62439620729107	0.619758880223022	-5.84807466733969	74.9999999978273	1.21590883099038e-07	ltHSC	0.0266651927256772	***
66	fixed	NA	factor(Dose)1:Dayd21	-0.367415641949367	0.619758880223022	-0.592836429898595	74.9999999978274	0.555074019409862	ltHSC	0.692521744128978
67	fixed	NA	factor(Dose)10:Dayd21	-2.29891742994647	0.619758880223022	-3.70937392477409	74.9999999979302	0.000396125402993888	ltHSC	0.100367439715399	***
68	fixed	NA	factor(Dose)1:Dayd28	-0.391164940656981	0.619758880223022	-0.631156653239434	74.9999999979302	0.529856956605149	ltHSC	0.67626860265208
69	fixed	NA	factor(Dose)10:Dayd28	-0.815040043562896	0.619758880223022	-1.31509215853366	74.9999999979269	0.192485650960808	ltHSC	0.442621602860484
70	ran_pars	Incubator:ControlUnit	sd__(Intercept)	0	NA	NA	NA	NA	ltHSC	NA	NA
71	ran_pars	Incubator	sd__(Intercept)	0	NA	NA	NA	NA	ltHSC	NA	NA
72	ran_pars	Residual	sd__Observation	0.759046510052541	NA	NA	NA	NA	ltHSC	NA	NA
73	fixed	NA	(Intercept)	7.54228373981344	0.309619315382451	24.3598618209493	42.448510256106	1.41511320981915e-26	Platelets	1886.13254636279	***
74	fixed	NA	factor(Dose)1	-0.0601895691675463	0.4268649388698	-0.14100377821357	72.9151036325459	0.888255785899893	Platelets	0.941586020986369
75	fixed	NA	factor(Dose)10	0.252281294152576	0.426986500263483	0.590841382565724	73.0798410791357	0.556449660230569	Platelets	1.28695800013349
76	fixed	NA	Dayd7	1.81269920397606	0.424986780570082	4.26530726801546	71.2835949103599	6.03284740604208e-05	Platelets	6.12696305572618	***
77	fixed	NA	Dayd14	3.14461104634447	0.424986780570081	7.39931496722382	71.2835948910511	2.12008622958542e-10	Platelets	23.2106458517947	***
78	fixed	NA	Dayd21	2.53537729812398	0.424986780570082	5.96577920546845	71.2835949300363	8.56520130960102e-08	Platelets	12.621191901839	***
79	fixed	NA	Dayd28	0.854131795161057	0.424986780570082	2.00978438438795	71.2835948997917	0.0482399767256263	Platelets	2.34933379191218	*
80	fixed	NA	factor(Dose)1:Dayd7	-0.367755642788054	0.601022068911488	-0.611883759034169	71.2835948948032	0.542561416697148	Platelets	0.692286326178584
81	fixed	NA	factor(Dose)10:Dayd7	-1.95420277431916	0.601022068911488	-3.25146592014237	71.2835948618427	0.00175486190735546	Platelets	0.141677380529388	**
82	fixed	NA	factor(Dose)1:Dayd14	-0.843102990614521	0.601022068911488	-1.40278208442739	71.2835948537227	0.165022348029759	Platelets	0.430373005951974
83	fixed	NA	factor(Dose)10:Dayd14	-4.15972586060188	0.601022068911487	-6.9210867217165	71.2835948326773	1.61080241736414e-09	Platelets	0.0156118371530436	***
84	fixed	NA	factor(Dose)1:Dayd21	-0.00246539160493288	0.601022068911488	-0.00410199846637572	71.283594891285	0.996738546072114	Platelets	0.997537644976983
85	fixed	NA	factor(Dose)10:Dayd21	-2.09541503533413	0.601022068911488	-3.48641945732398	71.2835948803458	0.000842167594061772	Platelets	0.123019175752497	***
86	fixed	NA	factor(Dose)1:Dayd28	-0.220092116473407	0.601022068911488	-0.366196397533316	71.2835948723772	0.715303144823071	Platelets	0.802444876165727
87	fixed	NA	factor(Dose)10:Dayd28	-0.974019339169075	0.601022068911488	-1.62060494872197	71.2835948543915	0.10951805389892	Platelets	0.377562432761449
88	ran_pars	Incubator:ControlUnit	sd__(Intercept)	0.146516060543516	NA	NA	NA	NA	Platelets	NA	NA
89	ran_pars	Incubator	sd__(Intercept)	0.027549963764372	NA	NA	NA	NA	Platelets	NA	NA
90	ran_pars	Residual	sd__Observation	0.736098696492507	NA	NA	NA	NA	Platelets	NA	NA
