# Supplementary material for: Optimal experimental design for efficient toxicity testing in microphysiological systems: A bone marrow application
Source: Front Pharmacol. 2023 Mar 31;14:1142581. doi: 10.3389/fphar.2023.1142581 (PMC10103791; doi:10.3389/fphar.2023.1142581)
Supplement: Supplementary file 2 [file DataSheet1.zip › Data package/Reports/output_BM-2_flush.csv]

	effect	group	term	estimate	std.error	statistic	df	p.value	param	estimate_orig_scale	stars
1	fixed	NA	(Intercept)	6.41187761203794	0.564744569209964	11.3535887932622	7.28886755178877	6.77976641543206e-06	EarlyErythroid	609.036141768174	***
2	fixed	NA	factor(Dose)1	-0.313314372683433	0.406912837059922	-0.769979081877169	69.9999887491336	0.443903053867585	EarlyErythroid	0.731020063702603
3	fixed	NA	factor(Dose)10	0.223850974818186	0.406912837059922	0.550120208631366	69.9999887397149	0.583988093758582	EarlyErythroid	1.25088459223375
4	fixed	NA	Dayd7	-0.996106481642299	0.798669429053285	-1.24720747459064	7.2888675523571	0.250902606442474	EarlyErythroid	0.369314578582998
5	fixed	NA	Dayd14	0.503616832085985	0.798669429053285	0.63056981244788	7.28886755251967	0.547576258009166	EarlyErythroid	1.65469521555823
6	fixed	NA	Dayd21	1.62332363745034	0.798669429053284	2.03253508698157	7.28886755243788	0.0800042471490352	EarlyErythroid	5.06991289737377	.
7	fixed	NA	Dayd28	-0.554998553242746	0.798669429053285	-0.694903965337227	7.28886755263285	0.508655623544845	EarlyErythroid	0.574073091740245
8	fixed	NA	factor(Dose)1:Dayd7	0.226052102971404	0.575461652873856	0.392818707975588	69.9999887374119	0.695647087278233	EarlyErythroid	1.25364098199681
9	fixed	NA	factor(Dose)10:Dayd7	-1.82086819947259	0.575461652873856	-3.16418685828877	69.9999887339706	0.00230168198409854	EarlyErythroid	0.161885141309807	**
10	fixed	NA	factor(Dose)1:Dayd14	-0.312904657569903	0.575461652873856	-0.543745453771344	69.9999887386858	0.588344295763372	EarlyErythroid	0.731319635036257
11	fixed	NA	factor(Dose)10:Dayd14	-3.27963180385904	0.575461652873856	-5.69913179701994	69.9999887333336	2.63772627275273e-07	EarlyErythroid	0.0376421139370379	***
12	fixed	NA	factor(Dose)1:Dayd21	0.575286277002329	0.575461652873856	0.999695243165812	69.9999887375282	0.320901317888876	EarlyErythroid	1.77763935134292
13	fixed	NA	factor(Dose)10:Dayd21	-0.782379071134173	0.575461652873856	-1.35956769182963	69.9999887324519	0.178330283562984	EarlyErythroid	0.457316727052135
14	fixed	NA	factor(Dose)1:Dayd28	0.169107808802725	0.575461652873856	0.293864600635335	69.9999887372759	0.769730944637219	EarlyErythroid	1.18424780438004
15	fixed	NA	factor(Dose)10:Dayd28	-0.467037057423031	0.575461652873856	-0.811586758371557	69.9999887313023	0.419779974499082	EarlyErythroid	0.626856860282104
16	ran_pars	Incubator:TubeNo	sd__(Intercept)	0	NA	NA	NA	NA	EarlyErythroid	NA	NA
17	ran_pars	Flusher:Day	sd__(Intercept)	0.687237076953905	NA	NA	NA	NA	EarlyErythroid	NA	NA
18	ran_pars	Incubator	sd__(Intercept)	0	NA	NA	NA	NA	EarlyErythroid	NA	NA
19	ran_pars	Residual	sd__Observation	0.704793708039783	NA	NA	NA	NA	EarlyErythroid	NA	NA
20	fixed	NA	(Intercept)	9.12084551599451	0.531054422008761	17.1749732946279	5.91750420146151	2.83378579297071e-06	EarlyMyeloid	9143.929687664	***
21	fixed	NA	factor(Dose)1	0.152350944715191	0.260745155336069	0.584290605587012	68.2907138604254	0.560950081416906	EarlyMyeloid	1.16456886401337
22	fixed	NA	factor(Dose)10	0.293874594312673	0.260745155336069	1.12705677669794	68.2907136112274	0.263663127471031	EarlyMyeloid	1.34161564688469
23	fixed	NA	Dayd7	-0.261870757590659	0.747407122168875	-0.350372306903827	5.80402629187347	0.738423202833046	EarlyMyeloid	0.769610483593373
24	fixed	NA	Dayd14	0.735194712407027	0.747407122168875	0.983660297848903	5.80402631783038	0.36449238263415	EarlyMyeloid	2.08588810125952
25	fixed	NA	Dayd21	-0.0701522188435093	0.747407122168873	-0.0938607845212088	5.80402642964364	0.928375688920154	EarlyMyeloid	0.93225190279849
26	fixed	NA	Dayd28	-0.154885718403002	0.747407122168875	-0.207230723134595	5.80402618699091	0.842908274814727	EarlyMyeloid	0.856513055570515
27	fixed	NA	factor(Dose)1:Dayd7	-0.112408794265735	0.353745231427916	-0.3177676595441	55.9845008545804	0.75184341689746	EarlyMyeloid	0.893678852027498
28	fixed	NA	factor(Dose)10:Dayd7	-1.03369842881189	0.353745231427916	-2.92215509065463	55.9845008129958	0.00500554956438847	EarlyMyeloid	0.355689034370504	**
29	fixed	NA	factor(Dose)1:Dayd14	-0.585983057101309	0.353745231427916	-1.65651153723246	55.9845010197086	0.103213084750307	EarlyMyeloid	0.556558464044254
30	fixed	NA	factor(Dose)10:Dayd14	-2.55786040920938	0.353745231427916	-7.23079827503091	55.984501003915	1.43995982798107e-09	EarlyMyeloid	0.0774703180249919	***
31	fixed	NA	factor(Dose)1:Dayd21	0.128459302441227	0.353745231427915	0.363140732449432	55.9845009405141	0.717867330480909	EarlyMyeloid	1.13707514416703
32	fixed	NA	factor(Dose)10:Dayd21	-0.593469712989599	0.353745231427916	-1.67767551408119	55.9845008605625	0.0989854527749037	EarlyMyeloid	0.552407261045989	.
33	fixed	NA	factor(Dose)1:Dayd28	-0.381442039801944	0.353745231427916	-1.07829592009545	55.9845008666187	0.285525881732082	EarlyMyeloid	0.682875964537248
34	fixed	NA	factor(Dose)10:Dayd28	-0.892151547171931	0.353745231427916	-2.52201716916636	55.9845007659981	0.0145397538515845	EarlyMyeloid	0.409773157342176	*
35	ran_pars	Incubator:TubeNo	sd__(Intercept)	0.127516959486603	NA	NA	NA	NA	EarlyMyeloid	NA	NA
36	ran_pars	Flusher:Day	sd__(Intercept)	0.70430786016473	NA	NA	NA	NA	EarlyMyeloid	NA	NA
37	ran_pars	Incubator	sd__(Intercept)	1.86853396988072e-05	NA	NA	NA	NA	EarlyMyeloid	NA	NA
38	ran_pars	Residual	sd__Observation	0.433247657970572	NA	NA	NA	NA	EarlyMyeloid	NA	NA
39	fixed	NA	(Intercept)	8.84913542969664	0.637835152925147	13.8737029295328	11.4792813393544	1.58779999351311e-08	LateErythroid	6968.36172638156	***
40	fixed	NA	factor(Dose)1	-0.225171719896871	0.615559004300653	-0.365800383592297	26.5097787179352	0.717416918704811	LateErythroid	0.79837910940918
41	fixed	NA	factor(Dose)10	-0.0064571309613384	0.615559004300654	-0.0104898651733223	26.5098450395746	0.991708996928722	LateErythroid	0.993563671509944
42	fixed	NA	Dayd7	0.940851086005457	0.753537159867396	1.24857954738559	6.00270630135997	0.258307897899085	LateErythroid	2.56216111010966
43	fixed	NA	Dayd14	0.531684532921827	0.753537159867397	0.705585021202392	6.00272448551529	0.506890622966535	LateErythroid	1.70179662786708
44	fixed	NA	Dayd21	0.334462484560252	0.753537159867398	0.443856656809213	6.00271831159231	0.672698252025062	LateErythroid	1.39718917259384
45	fixed	NA	Dayd28	-0.954374069955126	0.753537159867398	-1.26652555545246	6.00272287326956	0.252250035764501	LateErythroid	0.385053085434089
46	fixed	NA	factor(Dose)1:Dayd7	-1.09887335398216	0.515875519012528	-2.13011339651393	56.0019864099524	0.0375695168059468	LateErythroid	0.333246322920176	*
47	fixed	NA	factor(Dose)10:Dayd7	-5.15160435125452	0.515875519012528	-9.98613844114091	56.0020243391057	4.80609458090146e-14	LateErythroid	0.00579010790427175	***
48	fixed	NA	factor(Dose)1:Dayd14	-2.0580525770371	0.515875519012528	-3.98943640701647	56.0020708994393	0.000194230868467702	LateErythroid	0.127702418521268	***
49	fixed	NA	factor(Dose)10:Dayd14	-6.132886753297	0.515875519012528	-11.8883074060897	56.0020563646683	6.01120109064356e-17	LateErythroid	0.00217030676882974	***
50	fixed	NA	factor(Dose)1:Dayd21	-1.1937694815918	0.515875519012528	-2.31406499745689	56.0019947997044	0.0243573540386966	LateErythroid	0.303076666237493	*
51	fixed	NA	factor(Dose)10:Dayd21	-5.74332870717639	0.515875519012528	-11.1331677808051	56.0019191754137	8.10068843967824e-16	LateErythroid	0.00320408504361787	***
52	fixed	NA	factor(Dose)1:Dayd28	-0.977266551954209	0.515875519012528	-1.89438443178087	56.0020812339164	0.0633421373189176	LateErythroid	0.376338395632667	.
53	fixed	NA	factor(Dose)10:Dayd28	-3.79124874122339	0.515875519012528	-7.34915420774467	56.0020993217238	9.16220037545632e-10	LateErythroid	0.0225674034015706	***
54	ran_pars	Incubator:TubeNo	sd__(Intercept)	0.858805761888074	NA	NA	NA	NA	LateErythroid	NA	NA
55	ran_pars	Flusher:Day	sd__(Intercept)	0.659359140182949	NA	NA	NA	NA	LateErythroid	NA	NA
56	ran_pars	Incubator	sd__(Intercept)	3.31008173658363e-05	NA	NA	NA	NA	LateErythroid	NA	NA
57	ran_pars	Residual	sd__Observation	0.631815896187067	NA	NA	NA	NA	LateErythroid	NA	NA
58	fixed	NA	(Intercept)	9.93584298074017	0.538875719760843	18.4380973504424	6.40683218514602	8.58287192105908e-07	ltHSC	20657.6911274791	***
59	fixed	NA	factor(Dose)1	0.106916450231571	0.310876850457506	0.343918982948477	65.5904058910248	0.732007330456595	ltHSC	1.11284127296443
60	fixed	NA	factor(Dose)10	0.229790498219944	0.310876850457506	0.739168895598914	65.5904058806964	0.46244159607454	ltHSC	1.25833635860569
61	fixed	NA	Dayd7	0.381002410159094	0.753549055074182	0.5056106269307	6.13241987101721	0.630786039170016	ltHSC	1.46375113327858
62	fixed	NA	Dayd14	1.76589673673328	0.753549055074181	2.3434396537853	6.13241987139003	0.056661120004363	ltHSC	5.84681306001336	.
63	fixed	NA	Dayd21	2.26153421741527	0.75354905507418	3.00117716582186	6.13241986866694	0.023341325229904	ltHSC	9.5978029932744	*
64	fixed	NA	Dayd28	0.36297399700379	0.75354905507418	0.481685956023206	6.1324198697876	0.646737332042151	ltHSC	1.43759847688744
65	fixed	NA	factor(Dose)1:Dayd7	-0.190203335031973	0.409161366353326	-0.464861423079043	55.9026247453593	0.643836332424814	ltHSC	0.826791001275632
66	fixed	NA	factor(Dose)10:Dayd7	-1.4066587307823	0.409161366353326	-3.43790701287177	55.9026247440498	0.00111386022285688	ltHSC	0.244960395926833	**
67	fixed	NA	factor(Dose)1:Dayd14	-0.858245076419417	0.409161366353326	-2.09757114673014	55.9026247334053	0.0404771381090228	ltHSC	0.423905351433909	*
68	fixed	NA	factor(Dose)10:Dayd14	-3.624396207291	0.409161366353326	-8.85810955123559	55.9026247340099	3.10592508794177e-12	ltHSC	0.0266651927256789	***
69	fixed	NA	factor(Dose)1:Dayd21	-0.367415641949313	0.409161366353326	-0.897972467987203	55.9026247339996	0.373051553665137	ltHSC	0.692521744129016
70	fixed	NA	factor(Dose)10:Dayd21	-2.29891742994641	0.409161366353326	-5.61860825335404	55.902624734357	6.31661473216686e-07	ltHSC	0.100367439715404	***
71	fixed	NA	factor(Dose)1:Dayd28	-0.39116494065692	0.409161366353326	-0.956016312447092	55.9026247384313	0.343180126672556	ltHSC	0.676268602652122
72	fixed	NA	factor(Dose)10:Dayd28	-0.815040043562835	0.409161366353326	-1.99197703054647	55.9026247375446	0.0512666492096672	ltHSC	0.442621602860511	.
73	ran_pars	Incubator:TubeNo	sd__(Intercept)	0.19701196125351	NA	NA	NA	NA	ltHSC	NA	NA
74	ran_pars	Flusher:Day	sd__(Intercept)	0.695794270273276	NA	NA	NA	NA	ltHSC	NA	NA
75	ran_pars	Incubator	sd__(Intercept)	0	NA	NA	NA	NA	ltHSC	NA	NA
76	ran_pars	Residual	sd__Observation	0.501118285012811	NA	NA	NA	NA	ltHSC	NA	NA
77	fixed	NA	(Intercept)	7.50422859974145	0.477068346433117	15.7298815900239	7.47105415174744	5.36195689445228e-07	Platelets	1815.70408980499	***
78	fixed	NA	factor(Dose)1	-0.0221344290954225	0.349708120794218	-0.0632940094303593	68.3687913248564	0.949717074493752	Platelets	0.978108739939889
79	fixed	NA	factor(Dose)10	0.266693903935171	0.349708120794219	0.76261856124326	68.3687913330836	0.448314142657353	Platelets	1.30564073366788
80	fixed	NA	Dayd7	1.81269920397598	0.667217440266618	2.71680428984535	7.15590251233127	0.0292798972020309	Platelets	6.1269630557257	*
81	fixed	NA	Dayd14	3.14461104634439	0.66721744026662	4.71302285666844	7.15590251132957	0.00204989350326452	Platelets	23.2106458517929	**
82	fixed	NA	Dayd21	2.53537729812391	0.667217440266619	3.7999265983077	7.15590250969412	0.00644445779188514	Platelets	12.6211919018381	**
83	fixed	NA	Dayd28	0.854131795160988	0.667217440266618	1.28014009169137	7.15590250860136	0.240429681818565	Platelets	2.34933379191201
84	fixed	NA	factor(Dose)1:Dayd7	-0.367755642788061	0.473891270247727	-0.776033799052294	55.8724190716882	0.441001720628811	Platelets	0.692286326178579
85	fixed	NA	factor(Dose)10:Dayd7	-1.95420277431916	0.473891270247727	-4.1237365974216	55.8724190781144	0.00012494231027026	Platelets	0.141677380529387	***
86	fixed	NA	factor(Dose)1:Dayd14	-0.843102990614527	0.473891270247727	-1.7791063974945	55.8724190821826	0.0806620894317987	Platelets	0.430373005951972	.
87	fixed	NA	factor(Dose)10:Dayd14	-4.15972586060188	0.473891270247728	-8.77780647537013	55.8724190785648	4.21040738788083e-12	Platelets	0.0156118371530436	***
88	fixed	NA	factor(Dose)1:Dayd21	-0.00246539160494621	0.473891270247728	-0.00520244148759571	55.8724190822445	0.995867602086174	Platelets	0.99753764497697
89	fixed	NA	factor(Dose)10:Dayd21	-2.09541503533413	0.473891270247728	-4.42172111387228	55.8724190848004	4.56860902750875e-05	Platelets	0.123019175752496	***
90	fixed	NA	factor(Dose)1:Dayd28	-0.220092116473418	0.473891270247727	-0.464435895513257	55.8724190803452	0.644140203425803	Platelets	0.802444876165718
91	fixed	NA	factor(Dose)10:Dayd28	-0.974019339169084	0.473891270247727	-2.05536459589119	55.8724190862207	0.0445293286738252	Platelets	0.377562432761446	*
92	ran_pars	Incubator:TubeNo	sd__(Intercept)	0.173285617472325	NA	NA	NA	NA	Platelets	NA	NA
93	ran_pars	Flusher:Day	sd__(Intercept)	0.576968495316201	NA	NA	NA	NA	Platelets	NA	NA
94	ran_pars	Incubator	sd__(Intercept)	0	NA	NA	NA	NA	Platelets	NA	NA
95	ran_pars	Residual	sd__Observation	0.580395902833151	NA	NA	NA	NA	Platelets	NA	NA
