# Supplementary material for: Optimal experimental design for efficient toxicity testing in microphysiological systems: A bone marrow application
Source: Front Pharmacol. 2023 Mar 31;14:1142581. doi: 10.3389/fphar.2023.1142581 (PMC10103791; doi:10.3389/fphar.2023.1142581)
Supplement: Supplementary file 2 [file DataSheet1.zip › Data package/Reports/output_BM-2_full.csv]

	effect	group	term	estimate	std.error	statistic	df	p.value	param	estimate_orig_scale	stars
1	fixed	NA	(Intercept)	6.41187761203807	0.564746760435437	11.3535447411762	7.28874341012063	6.78083369705343e-06	EarlyErythroid	609.03614176825	***
2	fixed	NA	factor(Dose)1	-0.313314372683477	0.406912698617463	-0.769979343844521	70.0000152958138	0.443902898502191	EarlyErythroid	0.731020063702571
3	fixed	NA	factor(Dose)10	0.22385097481814	0.406912698617463	0.550120395796694	70.0000153017566	0.583987965421344	EarlyErythroid	1.25088459223369
4	fixed	NA	Dayd7	-0.996106481642417	0.798672527914063	-1.24720263540804	7.28874340568465	0.250904911666404	EarlyErythroid	0.369314578582954
5	fixed	NA	Dayd14	0.503616832085861	0.798672527914063	0.630567365827876	7.28874340534457	0.547578090356825	EarlyErythroid	1.65469521555803
6	fixed	NA	Dayd21	1.62332363745023	0.798672527914063	2.03252720071636	7.28874340576592	0.0800058541861771	EarlyErythroid	5.0699128973732	.
7	fixed	NA	Dayd28	-0.554998553242866	0.798672527914063	-0.694901269100098	7.2887434055874	0.508657573072326	EarlyErythroid	0.574073091740176
8	fixed	NA	factor(Dose)1:Dayd7	0.22605210297145	0.575461457086652	0.392818841622978	70.0000153112872	0.695646988560527	EarlyErythroid	1.25364098199687
9	fixed	NA	factor(Dose)10:Dayd7	-1.82086819947254	0.575461457086652	-3.16418793482872	70.0000153145693	0.00230167423293882	EarlyErythroid	0.161885141309815	**
10	fixed	NA	factor(Dose)1:Dayd14	-0.312904657569854	0.575461457086652	-0.543745638767841	70.0000153097684	0.588344168469111	EarlyErythroid	0.731319635036292
11	fixed	NA	factor(Dose)10:Dayd14	-3.27963180385899	0.575461457086652	-5.69913373601518	70.0000153146896	2.63770338932936e-07	EarlyErythroid	0.0376421139370398	***
12	fixed	NA	factor(Dose)1:Dayd21	0.575286277002375	0.575461457086652	0.999695583288647	70.000015311792	0.320901153105819	EarlyErythroid	1.777639351343
13	fixed	NA	factor(Dose)10:Dayd21	-0.782379071134126	0.575461457086652	-1.35956815439043	70.0000153138196	0.178330136122666	EarlyErythroid	0.457316727052156
14	fixed	NA	factor(Dose)1:Dayd28	0.16910780880277	0.575461457086652	0.293864700615919	70.0000153096403	0.769730868223218	EarlyErythroid	1.18424780438009
15	fixed	NA	factor(Dose)10:Dayd28	-0.467037057422985	0.575461457086652	-0.811587034494752	70.0000153139245	0.419779816023771	EarlyErythroid	0.626856860282133
16	ran_pars	Incubator:TubeNo	sd__(Intercept)	0	NA	NA	NA	NA	EarlyErythroid	NA	NA
17	ran_pars	Flusher:Day	sd__(Intercept)	0.68724076024963	NA	NA	NA	NA	EarlyErythroid	NA	NA
18	ran_pars	Incubator:ControlUnit	sd__(Intercept)	0	NA	NA	NA	NA	EarlyErythroid	NA	NA
19	ran_pars	Incubator	sd__(Intercept)	0	NA	NA	NA	NA	EarlyErythroid	NA	NA
20	ran_pars	Residual	sd__Observation	0.704793468250408	NA	NA	NA	NA	EarlyErythroid	NA	NA
21	fixed	NA	(Intercept)	9.1208455159956	0.531056243104053	17.1749143983013	5.917431499511	2.83416169958374e-06	EarlyMyeloid	9143.92968767392	***
22	fixed	NA	factor(Dose)1	0.152350944715008	0.260745090584139	0.584290750685664	68.2907247830105	0.560949984062695	EarlyMyeloid	1.16456886401316
23	fixed	NA	factor(Dose)10	0.293874594312489	0.260745090584139	1.127057056584	68.2907247838899	0.263663009330157	EarlyMyeloid	1.34161564688444
24	fixed	NA	Dayd7	-0.261870757592068	0.747409705234575	-0.350371096010694	5.80395591102284	0.738424209977087	EarlyMyeloid	0.769610483592289
25	fixed	NA	Dayd14	0.735194712405753	0.747409705234571	0.983656898293843	5.80395591341542	0.364494373993719	EarlyMyeloid	2.08588810125687
26	fixed	NA	Dayd21	-0.0701522188448954	0.74740970523457	-0.0938604601379622	5.80395591248355	0.928375972779621	EarlyMyeloid	0.932251902797198
27	fixed	NA	Dayd28	-0.154885718404306	0.74740970523457	-0.207230006942038	5.80395591012951	0.84290889178611	EarlyMyeloid	0.856513055569398
28	fixed	NA	factor(Dose)1:Dayd7	-0.11240879426554	0.353745114940892	-0.317767764183325	55.9845198244808	0.751843337539712	EarlyMyeloid	0.893678852027671
29	fixed	NA	factor(Dose)10:Dayd7	-1.03369842881169	0.353745114940892	-2.92215605290949	55.984519826417	0.00500553560940824	EarlyMyeloid	0.355689034370574	**
30	fixed	NA	factor(Dose)1:Dayd14	-0.585983057101113	0.353745114940892	-1.65651208271534	55.984519849112	0.103212972037399	EarlyMyeloid	0.556558464044363
31	fixed	NA	factor(Dose)10:Dayd14	-2.55786040920919	0.353745114940892	-7.23080065610683	55.984519843681	1.43994426844966e-09	EarlyMyeloid	0.0774703180250072	***
32	fixed	NA	factor(Dose)1:Dayd21	0.128459302441417	0.353745114940892	0.363140852030937	55.9845198363332	0.717867241192056	EarlyMyeloid	1.13707514416725
33	fixed	NA	factor(Dose)10:Dayd21	-0.593469712989407	0.353745114940892	-1.6776760665333	55.9845198452096	0.0989853424120886	EarlyMyeloid	0.552407261046095	.
34	fixed	NA	factor(Dose)1:Dayd28	-0.381442039801756	0.353745114940892	-1.07829627517398	55.9845198497744	0.285525723147631	EarlyMyeloid	0.682875964537376
35	fixed	NA	factor(Dose)10:Dayd28	-0.892151547171741	0.353745114940892	-2.52201799965722	55.984519846011	0.0145397220884585	EarlyMyeloid	0.409773157342254	*
36	ran_pars	Incubator:TubeNo	sd__(Intercept)	0.127517046995194	NA	NA	NA	NA	EarlyMyeloid	NA	NA
37	ran_pars	Flusher:Day	sd__(Intercept)	0.704310630550573	NA	NA	NA	NA	EarlyMyeloid	NA	NA
38	ran_pars	Incubator:ControlUnit	sd__(Intercept)	0	NA	NA	NA	NA	EarlyMyeloid	NA	NA
39	ran_pars	Incubator	sd__(Intercept)	1.0453513574111e-05	NA	NA	NA	NA	EarlyMyeloid	NA	NA
40	ran_pars	Residual	sd__Observation	0.433247515303685	NA	NA	NA	NA	EarlyMyeloid	NA	NA
41	fixed	NA	(Intercept)	9.02896599371129	0.638413444184054	14.1428193218128	12.3061086982043	5.60509376832182e-09	LateErythroid	8341.23022703586	***
42	fixed	NA	factor(Dose)1	-0.405002283911221	0.53818943967965	-0.752527370571027	27.5122475998453	0.458124787441876	LateErythroid	0.666975287544391
43	fixed	NA	factor(Dose)10	0.0125375816858467	0.539859632893361	0.0232237806309984	27.8322376117251	0.981637475936919	LateErythroid	1.01261650666098
44	fixed	NA	Dayd7	0.940851086005289	0.733053616507734	1.28346830957264	6.40410830261073	0.243812995984649	LateErythroid	2.56216111010923
45	fixed	NA	Dayd14	0.531684532921648	0.733053616507733	0.725301016117475	6.40410830446723	0.493908756767416	LateErythroid	1.70179662786678
46	fixed	NA	Dayd21	0.334462484560062	0.733053616507733	0.456259238107904	6.4041083059141	0.663270397610326	LateErythroid	1.39718917259358
47	fixed	NA	Dayd28	-0.954374069955321	0.733053616507735	-1.30191577868745	6.40410830444659	0.237811959192456	LateErythroid	0.385053085434013
48	fixed	NA	factor(Dose)1:Dayd7	-1.09887335398216	0.515999483220329	-2.1296016560407	55.9453939425283	0.0376181882638945	LateErythroid	0.333246322920178	*
49	fixed	NA	factor(Dose)10:Dayd7	-5.15160435125449	0.515999483220328	-9.98373936172101	55.9453939402807	4.90241708747059e-14	LateErythroid	0.00579010790427192	***
50	fixed	NA	factor(Dose)1:Dayd14	-2.05805257703709	0.515999483220329	-3.98847798101053	55.9453939347637	0.000195022477173105	LateErythroid	0.127702418521269	***
51	fixed	NA	factor(Dose)10:Dayd14	-6.13288675329697	0.515999483220328	-11.8854513477841	55.9453939321293	6.16616404352201e-17	LateErythroid	0.00217030676882981	***
52	fixed	NA	factor(Dose)1:Dayd21	-1.19376948159179	0.515999483220328	-2.31350906427568	55.9453939402129	0.0243939117523519	LateErythroid	0.303076666237494	*
53	fixed	NA	factor(Dose)10:Dayd21	-5.74332870717636	0.515999483220328	-11.1304931379631	55.9453939327025	8.2908715737454e-16	LateErythroid	0.00320408504361795	***
54	fixed	NA	factor(Dose)1:Dayd28	-0.97726655195421	0.515999483220329	-1.89392932305888	55.9453939396529	0.0634089809539543	LateErythroid	0.376338395632667	.
55	fixed	NA	factor(Dose)10:Dayd28	-3.79124874122337	0.515999483220329	-7.34738863993111	55.9453939370149	9.27455809221582e-10	LateErythroid	0.0225674034015711	***
56	ran_pars	Incubator:TubeNo	sd__(Intercept)	0.65371710528852	NA	NA	NA	NA	LateErythroid	NA	NA
57	ran_pars	Flusher:Day	sd__(Intercept)	0.635798609099786	NA	NA	NA	NA	LateErythroid	NA	NA
58	ran_pars	Incubator:ControlUnit	sd__(Intercept)	0.567056219581445	NA	NA	NA	NA	LateErythroid	NA	NA
59	ran_pars	Incubator	sd__(Intercept)	0	NA	NA	NA	NA	LateErythroid	NA	NA
60	ran_pars	Residual	sd__Observation	0.631967720714807	NA	NA	NA	NA	LateErythroid	NA	NA
61	fixed	NA	(Intercept)	9.9358429807408	0.538878091411863	18.4380162027164	6.40671721171541	8.58466437006106e-07	ltHSC	20657.6911274921	***
62	fixed	NA	factor(Dose)1	0.106916450231524	0.310876638095413	0.343919217881885	65.5906267810354	0.73200715089563	ltHSC	1.11284127296438
63	fixed	NA	factor(Dose)10	0.229790498219887	0.310876638095413	0.739169400530383	65.5906267831768	0.462441282736182	ltHSC	1.25833635860562
64	fixed	NA	Dayd7	0.381002410158336	0.753552561765704	0.505608274047376	6.13231580296892	0.630787887516222	ltHSC	1.46375113327747
65	fixed	NA	Dayd14	1.76589673673255	0.753552561765703	2.34342874848006	6.13231579735971	0.0566626741752133	ltHSC	5.84681306000909	.
66	fixed	NA	Dayd21	2.26153421741452	0.753552561765707	3.0011631997048	6.13231580000462	0.0233422341612086	ltHSC	9.59780299326718	*
67	fixed	NA	Dayd28	0.362973997003011	0.753552561765706	0.481683714474407	6.13231579983197	0.646739110952603	ltHSC	1.43759847688632
68	fixed	NA	factor(Dose)1:Dayd7	-0.190203335031908	0.409161466049284	-0.464861309811119	55.9025614521883	0.643836415081661	ltHSC	0.826791001275685
69	fixed	NA	factor(Dose)10:Dayd7	-1.40665873078222	0.409161466049284	-3.4379061751939	55.902561451793	0.00111386377744442	ltHSC	0.244960395926851	**
70	fixed	NA	factor(Dose)1:Dayd14	-0.858245076419348	0.409161466049284	-2.09757063563745	55.9025614434333	0.0404771903317297	ltHSC	0.423905351433938	*
71	fixed	NA	factor(Dose)10:Dayd14	-3.62439620729093	0.409161466049284	-8.85810739287547	55.9025614460256	3.10597990196942e-12	ltHSC	0.0266651927256809	***
72	fixed	NA	factor(Dose)1:Dayd21	-0.367415641949241	0.409161466049285	-0.897972249187769	55.9025614468431	0.373051673641492	ltHSC	0.692521744129066
73	fixed	NA	factor(Dose)10:Dayd21	-2.29891742994633	0.409161466049284	-5.61860688432821	55.902561441458	6.31666530069312e-07	ltHSC	0.100367439715412	***
74	fixed	NA	factor(Dose)1:Dayd28	-0.391164940656848	0.409161466049284	-0.956016079504737	55.9025614478128	0.343180247956798	ltHSC	0.676268602652171
75	fixed	NA	factor(Dose)10:Dayd28	-0.815040043562755	0.409161466049284	-1.99197654518273	55.9025614484623	0.0512667095841187	ltHSC	0.442621602860547	.
76	ran_pars	Incubator:TubeNo	sd__(Intercept)	0.197010645375115	NA	NA	NA	NA	ltHSC	NA	NA
77	ran_pars	Flusher:Day	sd__(Intercept)	0.695798038725203	NA	NA	NA	NA	ltHSC	NA	NA
78	ran_pars	Incubator:ControlUnit	sd__(Intercept)	0	NA	NA	NA	NA	ltHSC	NA	NA
79	ran_pars	Incubator	sd__(Intercept)	0	NA	NA	NA	NA	ltHSC	NA	NA
80	ran_pars	Residual	sd__Observation	0.501118407114924	NA	NA	NA	NA	ltHSC	NA	NA
81	fixed	NA	(Intercept)	7.55121389284112	0.476876426202122	15.8347393117742	7.59361607328447	4.33398651355938e-07	Platelets	1903.05143030703	***
82	fixed	NA	factor(Dose)1	-0.0691197221951186	0.343231309114529	-0.201379420698637	65.9862394324065	0.841021399647481	Platelets	0.933214946847908
83	fixed	NA	factor(Dose)10	0.244799758932482	0.343416816375291	0.712835677403057	66.3326548712698	0.478447635563684	Platelets	1.2773655065616
84	fixed	NA	Dayd7	1.81269920397588	0.663534643706433	2.73188328773662	7.14521585813705	0.0286830005659487	Platelets	6.12696305572504	*
85	fixed	NA	Dayd14	3.14461104634425	0.663534643706433	4.73918140698546	7.14521585546132	0.00199541856869707	Platelets	23.2106458517897	**
86	fixed	NA	Dayd21	2.5353772981238	0.663534643706431	3.82101721767151	7.14521586090942	0.00628507920942483	Platelets	12.6211919018368	**
87	fixed	NA	Dayd28	0.854131795160863	0.663534643706434	1.28724521509498	7.14521586034278	0.238135679012771	Platelets	2.34933379191172
88	fixed	NA	factor(Dose)1:Dayd7	-0.367755642788002	0.47392154085602	-0.775984231743813	55.8560310939311	0.441031704027893	Platelets	0.69228632617862
89	fixed	NA	factor(Dose)10:Dayd7	-1.95420277431913	0.473921540856019	-4.12347320357998	55.8560311416876	0.000125089135941334	Platelets	0.141677380529392	***
90	fixed	NA	factor(Dose)1:Dayd14	-0.843102990614468	0.47392154085602	-1.77899276131576	55.8560311202845	0.080682524506118	Platelets	0.430373005951997	.
91	fixed	NA	factor(Dose)10:Dayd14	-4.15972586060184	0.473921540856019	-8.77724581391332	55.8560311627717	4.2295229927085e-12	Platelets	0.0156118371530441	***
92	fixed	NA	factor(Dose)1:Dayd21	-0.00246539160488597	0.473921540856019	-0.00520210919392452	55.8560311147031	0.995867871454792	Platelets	0.99753764497703
93	fixed	NA	factor(Dose)10:Dayd21	-2.0954150353341	0.473921540856019	-4.42143868698027	55.8560311626378	4.57472999545543e-05	Platelets	0.123019175752499	***
94	fixed	NA	factor(Dose)1:Dayd28	-0.220092116473358	0.47392154085602	-0.464406230777814	55.8560311185911	0.644161849531153	Platelets	0.802444876165767
95	fixed	NA	factor(Dose)10:Dayd28	-0.97401933916905	0.473921540856019	-2.05523331437885	55.8560311811744	0.0445438421423031	Platelets	0.377562432761459	*
96	ran_pars	Incubator:TubeNo	sd__(Intercept)	0.109910417240349	NA	NA	NA	NA	Platelets	NA	NA
97	ran_pars	Flusher:Day	sd__(Intercept)	0.572693120226661	NA	NA	NA	NA	Platelets	NA	NA
98	ran_pars	Incubator:ControlUnit	sd__(Intercept)	0.150568504345272	NA	NA	NA	NA	Platelets	NA	NA
99	ran_pars	Incubator	sd__(Intercept)	2.3440105102806e-05	NA	NA	NA	NA	Platelets	NA	NA
100	ran_pars	Residual	sd__Observation	0.580432976605408	NA	NA	NA	NA	Platelets	NA	NA
