# Supplementary material for: Optimal experimental design for efficient toxicity testing in microphysiological systems: A bone marrow application
Source: Front Pharmacol. 2023 Mar 31;14:1142581. doi: 10.3389/fphar.2023.1142581 (PMC10103791; doi:10.3389/fphar.2023.1142581)
Supplement: Supplementary file 2 [file DataSheet1.zip › Data package/Reports/output_BM-2_lm.csv]

	term	estimate	std.error	statistic	p.value	param	estimate_orig_scale	stars	effect	group
1	(Intercept)	6.41187761203805	0.360581057658736	17.782070011305	1.28117633815948e-28	EarlyErythroid	609.036141768242	***	fixed	NA
2	factor(Dose)1	-0.313314372683475	0.50993862207582	-0.614415851476514	0.54080002916957	EarlyErythroid	0.731020063702572		fixed	NA
3	factor(Dose)10	0.223850974818147	0.50993862207582	0.438976310338901	0.661940778315343	EarlyErythroid	1.2508845922337		fixed	NA
4	Dayd7	-0.996106481642412	0.509938622075819	-1.95338505169022	0.0545040597178549	EarlyErythroid	0.369314578582956	.	fixed	NA
5	Dayd14	0.503616832085862	0.509938622075819	0.987602841368981	0.326522674587064	EarlyErythroid	1.65469521555803		fixed	NA
6	Dayd21	1.62332363745022	0.50993862207582	3.18337063947445	0.00211984482041807	EarlyErythroid	5.06991289737317	**	fixed	NA
7	Dayd28	-0.554998553242852	0.50993862207582	-1.08836344065018	0.279919741802037	EarlyErythroid	0.574073091740184		fixed	NA
8	factor(Dose)1:Dayd7	0.226052102971445	0.721162115317472	0.313455321861897	0.754804858471936	EarlyErythroid	1.25364098199686		fixed	NA
9	factor(Dose)10:Dayd7	-1.82086819947255	0.721162115317473	-2.52490828455536	0.0136854625164099	EarlyErythroid	0.161885141309813	*	fixed	NA
10	factor(Dose)1:Dayd14	-0.312904657569856	0.721162115317472	-0.433889483271189	0.665614276848894	EarlyErythroid	0.731319635036291		fixed	NA
11	factor(Dose)10:Dayd14	-3.279631803859	0.721162115317472	-4.54770395476921	2.04549295634399e-05	EarlyErythroid	0.0376421139370395	***	fixed	NA
12	factor(Dose)1:Dayd21	0.575286277002374	0.721162115317472	0.79772115698163	0.427550821275314	EarlyErythroid	1.777639351343		fixed	NA
13	factor(Dose)10:Dayd21	-0.782379071134132	0.721162115317472	-1.08488653870803	0.281446931001663	EarlyErythroid	0.457316727052154		fixed	NA
14	factor(Dose)1:Dayd28	0.169107808802765	0.721162115317472	0.23449347270318	0.815240884821137	EarlyErythroid	1.18424780438008		fixed	NA
15	factor(Dose)10:Dayd28	-0.467037057422993	0.721162115317472	-0.647617293675213	0.519210041954559	EarlyErythroid	0.626856860282128		fixed	NA
16	(Intercept)	9.12084551599484	0.289013905600283	31.558500609342	4.75252620953912e-45	EarlyMyeloid	9143.92968766699	***	fixed	NA
17	factor(Dose)1	0.152350944715152	0.408727385014338	0.372744646678879	0.710389834499028	EarlyMyeloid	1.16456886401333		fixed	NA
18	factor(Dose)10	0.293874594312626	0.408727385014338	0.718999032331334	0.474375788512549	EarlyMyeloid	1.34161564688462		fixed	NA
19	Dayd7	-0.261870757591081	0.408727385014337	-0.640697851899243	0.523671845402001	EarlyMyeloid	0.769610483593049		fixed	NA
20	Dayd14	0.735194712406597	0.408727385014337	1.79874101751417	0.0760828814410355	EarlyMyeloid	2.08588810125863	.	fixed	NA
21	Dayd21	-0.0701522188439843	0.408727385014338	-0.171635719592225	0.86418618483979	EarlyMyeloid	0.932251902798047		fixed	NA
22	Dayd28	-0.154885718403435	0.408727385014338	-0.378946270991854	0.705798453024709	EarlyMyeloid	0.856513055570144		fixed	NA
23	factor(Dose)1:Dayd7	-0.112408794265686	0.578027811200566	-0.194469525665577	0.846334058793684	EarlyMyeloid	0.893678852027542		fixed	NA
24	factor(Dose)10:Dayd7	-1.03369842881183	0.578027811200566	-1.78831953892467	0.0777630881411743	EarlyMyeloid	0.355689034370524	.	fixed	NA
25	factor(Dose)1:Dayd14	-0.585983057101256	0.578027811200566	-1.01376273900068	0.31395532457658	EarlyMyeloid	0.556558464044283		fixed	NA
26	factor(Dose)10:Dayd14	-2.55786040920932	0.578027811200566	-4.42515110803516	3.21709551266735e-05	EarlyMyeloid	0.0774703180249966	***	fixed	NA
27	factor(Dose)1:Dayd21	0.128459302441276	0.578027811200566	0.222237234873639	0.824733276288564	EarlyMyeloid	1.13707514416709		fixed	NA
28	factor(Dose)10:Dayd21	-0.593469712989541	0.578027811200566	-1.02671480764377	0.307854800355744	EarlyMyeloid	0.552407261046022		fixed	NA
29	factor(Dose)1:Dayd28	-0.381442039801895	0.578027811200566	-0.659902572870392	0.511337839089112	EarlyMyeloid	0.682875964537281		fixed	NA
30	factor(Dose)10:Dayd28	-0.892151547171874	0.578027811200566	-1.54344052290299	0.12693309089664	EarlyMyeloid	0.409773157342199		fixed	NA
31	(Intercept)	8.84913542969641	0.482619898420526	18.3356207621299	1.96537294372199e-29	LateErythroid	6968.36172637995	***	fixed	NA
32	factor(Dose)1	-0.225171719896806	0.682527605817434	-0.329908589744334	0.742388734206521	LateErythroid	0.798379109409232		fixed	NA
33	factor(Dose)10	-0.00645713096132241	0.682527605817434	-0.00946061508177238	0.992476753976216	LateErythroid	0.99356367150996		fixed	NA
34	Dayd7	0.940851086005712	0.682527605817433	1.37848063285132	0.172153066984485	LateErythroid	2.56216111011031		fixed	NA
35	Dayd14	0.531684532922111	0.682527605817433	0.778993447869901	0.438434615493832	LateErythroid	1.70179662786757		fixed	NA
36	Dayd21	0.334462484560486	0.682527605817433	0.490035101451925	0.625539507361502	LateErythroid	1.39718917259417		fixed	NA
37	Dayd28	-0.954374069954843	0.682527605817433	-1.39829372734577	0.16614613886833	LateErythroid	0.385053085434197		fixed	NA
38	factor(Dose)1:Dayd7	-1.09887335398222	0.965239796841052	-1.13844596708353	0.258557810005294	LateErythroid	0.333246322920157		fixed	NA
39	factor(Dose)10:Dayd7	-5.15160435125455	0.965239796841053	-5.33712386094548	9.68777050711842e-07	LateErythroid	0.00579010790427157	***	fixed	NA
40	factor(Dose)1:Dayd14	-2.05805257703716	0.965239796841052	-2.13216713999212	0.0362671458438126	LateErythroid	0.12770241852126	*	fixed	NA
41	factor(Dose)10:Dayd14	-6.13288675329703	0.965239796841052	-6.35374419223925	1.47013771799298e-08	LateErythroid	0.00217030676882967	***	fixed	NA
42	factor(Dose)1:Dayd21	-1.19376948159185	0.965239796841052	-1.23675949282107	0.220035163300933	LateErythroid	0.303076666237476		fixed	NA
43	factor(Dose)10:Dayd21	-5.74332870717641	0.965239796841052	-5.95015738676819	7.97076956560934e-08	LateErythroid	0.0032040850436178	***	fixed	NA
44	factor(Dose)1:Dayd28	-0.977266551954283	0.965239796841052	-1.01245986246381	0.314573450166652	LateErythroid	0.376338395632639		fixed	NA
45	factor(Dose)10:Dayd28	-3.79124874122342	0.965239796841052	-3.92777914216869	0.000188967836383534	LateErythroid	0.0225674034015698	***	fixed	NA
46	(Intercept)	9.93584298073988	0.309879440111511	32.0635760060895	1.56668134531208e-45	ltHSC	20657.6911274731	***	fixed	NA
47	factor(Dose)1	0.106916450231621	0.43823570690628	0.243970193543552	0.807920054304602	ltHSC	1.11284127296449		fixed	NA
48	factor(Dose)10	0.22979049821998	0.43823570690628	0.5243536631056	0.601578917200558	ltHSC	1.25833635860574		fixed	NA
49	Dayd7	0.381002410159376	0.43823570690628	0.869400653929043	0.387401891949501	ltHSC	1.46375113327899		fixed	NA
50	Dayd14	1.76589673673356	0.43823570690628	4.02955922784087	0.000132762564155841	ltHSC	5.84681306001504	***	fixed	NA
51	Dayd21	2.26153421741559	0.43823570690628	5.16054301777659	1.95160061644105e-06	ltHSC	9.59780299327749	***	fixed	NA
52	Dayd28	0.362973997004071	0.43823570690628	0.828262031787602	0.410150095909473	ltHSC	1.43759847688784		fixed	NA
53	factor(Dose)1:Dayd7	-0.190203335032016	0.619758880223022	-0.306898926504403	0.759770783852733	ltHSC	0.826791001275596		fixed	NA
54	factor(Dose)10:Dayd7	-1.40665873078233	0.619758880223022	-2.26968709230296	0.026100524875061	ltHSC	0.244960395926825	*	fixed	NA
55	factor(Dose)1:Dayd14	-0.858245076419452	0.619758880223022	-1.3848048068478	0.170217954139704	ltHSC	0.423905351433894		fixed	NA
56	factor(Dose)10:Dayd14	-3.62439620729103	0.619758880223022	-5.84807466733964	1.21590883090267e-07	ltHSC	0.0266651927256781	***	fixed	NA
57	factor(Dose)1:Dayd21	-0.367415641949351	0.619758880223022	-0.592836429898568	0.555074019409828	ltHSC	0.69252174412899		fixed	NA
58	factor(Dose)10:Dayd21	-2.29891742994644	0.619758880223022	-3.70937392477405	0.000396125402987614	ltHSC	0.100367439715401	***	fixed	NA
59	factor(Dose)1:Dayd28	-0.391164940656962	0.619758880223022	-0.631156653239403	0.529856956605116	ltHSC	0.676268602652093		fixed	NA
60	factor(Dose)10:Dayd28	-0.815040043562865	0.619758880223022	-1.31509215853361	0.192485650960714	ltHSC	0.442621602860498		fixed	NA
61	(Intercept)	7.50422859974129	0.306704108933166	24.4673233294587	1.72346074393296e-37	Platelets	1815.70408980471	***	fixed	NA
62	factor(Dose)1	-0.0221344290953787	0.433745110488839	-0.0510309593356172	0.959436519142117	Platelets	0.978108739939932		fixed	NA
63	factor(Dose)10	0.266693903935196	0.433745110488839	0.614863193811284	0.540506120049873	Platelets	1.30564073366792		fixed	NA
64	Dayd7	1.81269920397608	0.433745110488839	4.17918072190631	7.83123182094687e-05	Platelets	6.12696305572629	***	fixed	NA
65	Dayd14	3.14461104634449	0.433745110488839	7.24990546360385	3.14871443857219e-10	Platelets	23.2106458517952	***	fixed	NA
66	Dayd21	2.535377298124	0.433745110488839	5.84531614723352	1.22982372580548e-07	Platelets	12.6211919018393	***	fixed	NA
67	Dayd28	0.85413179516108	0.433745110488839	1.96920212932996	0.0526239166957833	Platelets	2.34933379191223	.	fixed	NA
68	factor(Dose)1:Dayd7	-0.367755642788092	0.613408217866333	-0.599528392474568	0.550627505024526	Platelets	0.692286326178558		fixed	NA
69	factor(Dose)10:Dayd7	-1.95420277431918	0.613408217866333	-3.18581120598064	0.00210418021415218	Platelets	0.141677380529385	**	fixed	NA
70	factor(Dose)1:Dayd14	-0.84310299061456	0.613408217866333	-1.37445662783455	0.173393071035219	Platelets	0.430373005951958		fixed	NA
71	factor(Dose)10:Dayd14	-4.1597258606019	0.613408217866333	-6.78133376672227	2.3790987482923e-09	Platelets	0.0156118371530433	***	fixed	NA
72	factor(Dose)1:Dayd21	-0.00246539160497177	0.613408217866333	-0.00401916950761981	0.996803846755078	Platelets	0.997537644976944		fixed	NA
73	factor(Dose)10:Dayd21	-2.09541503533414	0.613408217866333	-3.41602048081911	0.00102903044304144	Platelets	0.123019175752494	**	fixed	NA
74	factor(Dose)1:Dayd28	-0.22009211647345	0.613408217866333	-0.358802034376086	0.720751277663076	Platelets	0.802444876165693		fixed	NA
75	factor(Dose)10:Dayd28	-0.974019339169094	0.613408217866333	-1.5878811382037	0.116520416367335	Platelets	0.377562432761442		fixed	NA
