# Supplementary material for: Optimal experimental design for efficient toxicity testing in microphysiological systems: A bone marrow application
Source: Front Pharmacol. 2023 Mar 31;14:1142581. doi: 10.3389/fphar.2023.1142581 (PMC10103791; doi:10.3389/fphar.2023.1142581)
Supplement: Supplementary file 2 [file DataSheet1.zip › Data package/Reports/output_BM-3_both.csv]

	effect	group	term	estimate	std.error	statistic	df	p.value	param	estimate_orig_scale	stars
1	fixed	NA	(Intercept)	7.47707227024766	0.526065273169844	14.2132025275001	12.8984857370308	2.95566124850099e-09	LateErythroid	1767.05972194795	***
2	fixed	NA	factor(Dose)1	-0.671328577611082	0.505181679307506	-1.32888543886098	162.515160144658	0.185748526141656	LateErythroid	0.511029184639892
3	fixed	NA	factor(Dose)10	0.121220729521984	0.507457615621957	0.238878530522025	162.506870455312	0.811500758412037	LateErythroid	1.12887406070093
4	fixed	NA	factor(Dose)20	-0.050945166261853	0.505181679307507	-0.100845237166335	162.51516013615	0.919797620783814	LateErythroid	0.95033077929286
5	fixed	NA	factor(Dose)50	-0.214808995963861	0.506099397436665	-0.424440331389138	162.374408347975	0.67180654481087	LateErythroid	0.806695507560992
6	fixed	NA	Dayd1	-0.16074022464966	0.661151881036332	-0.243121481251336	22.7847051389218	0.81008672127696	LateErythroid	0.851513244529622
7	fixed	NA	Dayd4	2.63749103385296	0.661270261042281	3.98852207521899	22.7830269543406	0.000587337086234006	LateErythroid	13.9780890233422	***
8	fixed	NA	Dayd7	2.45169587969185	0.661151881036332	3.70821886772659	22.7847051382129	0.00117155161777097	LateErythroid	11.6080158345993	**
9	fixed	NA	Dayd8	1.60433782470615	0.661151881036332	2.42657983849552	22.7847051381563	0.0235701634885286	LateErythroid	4.97456447818995	*
10	fixed	NA	Dayd11	1.97749829042713	0.661151881036332	2.99098943396709	22.7847051379303	0.0065696350010786	LateErythroid	7.22464639135041	**
11	fixed	NA	Dayd14	1.60544245138559	0.661151881036332	2.42825059934658	22.7847051400945	0.0234846270449927	LateErythroid	4.98006255093099	*
12	fixed	NA	factor(Dose)1:Dayd1	0.337616783688546	0.714032606589976	0.472831045210822	162.184647700906	0.636969421078045	LateErythroid	1.40160328323581
13	fixed	NA	factor(Dose)10:Dayd1	-0.0824846769407184	0.714032606589976	-0.115519482134916	162.184647725971	0.908176283386123	LateErythroid	0.920825547613156
14	fixed	NA	factor(Dose)20:Dayd1	0.298495559073523	0.714032606589977	0.418041916179509	162.184647716432	0.676469440777784	LateErythroid	1.34782955157155
15	fixed	NA	factor(Dose)50:Dayd1	-0.119118962222043	0.714032606589977	-0.166825661913288	162.184647653635	0.867715036819883	LateErythroid	0.887702191455108
16	fixed	NA	factor(Dose)1:Dayd4	0.248783011147791	0.714142220859909	0.348366199170003	162.239991378345	0.728016809896961	LateErythroid	1.28246372254461
17	fixed	NA	factor(Dose)10:Dayd4	-1.16989525893943	0.730449048965616	-1.60161103720528	161.836631886557	0.11119177945831	LateErythroid	0.310399451130608
18	fixed	NA	factor(Dose)20:Dayd4	-3.17135953269812	0.714142220859909	-4.44079546071292	162.239991396085	1.65119389628953e-05	LateErythroid	0.0419465314393087	***
19	fixed	NA	factor(Dose)50:Dayd4	-5.47702244041664	0.730600829716073	-7.49660035637398	161.843650969264	4.06263513730122e-12	LateErythroid	0.00418176262620899	***
20	fixed	NA	factor(Dose)1:Dayd7	0.18992679546936	0.714032606589976	0.265991768045997	162.184647697841	0.790583386609682	LateErythroid	1.20916107834807
21	fixed	NA	factor(Dose)10:Dayd7	-1.6680870332795	0.714032606589976	-2.33614966303266	162.184647721816	0.0207068019239834	LateErythroid	0.188607520669862	*
22	fixed	NA	factor(Dose)20:Dayd7	-3.82346138809003	0.714032606589976	-5.35474340079486	162.184647696751	2.8890474059568e-07	LateErythroid	0.0218520314747395	***
23	fixed	NA	factor(Dose)50:Dayd7	-6.34060509754344	0.714032606589976	-8.87999376922636	162.184647654667	1.20075271565293e-15	LateErythroid	0.00176323498481329	***
24	fixed	NA	factor(Dose)1:Dayd8	0.325675639918827	0.714032606589976	0.456107517938381	162.184647713331	0.648922821492323	LateErythroid	1.3849660683028
25	fixed	NA	factor(Dose)10:Dayd8	-1.66884700801777	0.714032606589976	-2.33721400481656	162.184647726564	0.0206499112743516	LateErythroid	0.188464238171143	*
26	fixed	NA	factor(Dose)20:Dayd8	-4.30795010007153	0.714032606589977	-6.03326803329769	162.184647707627	1.05345351752544e-08	LateErythroid	0.0134611152703836	***
27	fixed	NA	factor(Dose)50:Dayd8	-7.06265981783798	0.714032606589976	-9.89122870952253	162.184647662688	2.4011110605796e-18	LateErythroid	0.000856496935758636	***
28	fixed	NA	factor(Dose)1:Dayd11	0.289494110953	0.714032606589976	0.405435421689696	162.184647704661	0.685691804281078	LateErythroid	1.33575157498009
29	fixed	NA	factor(Dose)10:Dayd11	-1.52176908584189	0.714032606589976	-2.13123192386052	162.18464772894	0.0345768277686469	LateErythroid	0.218325308895259	*
30	fixed	NA	factor(Dose)20:Dayd11	-3.98470509798767	0.714032606589977	-5.58056461457345	162.184647708098	9.86027357166611e-08	LateErythroid	0.0185979280805286	***
31	fixed	NA	factor(Dose)50:Dayd11	-8.09962758936083	0.714032606589977	-11.3434982024734	162.184647663949	2.50669060611814e-22	LateErythroid	0.000303652200334778	***
32	fixed	NA	factor(Dose)1:Dayd14	-0.0330655041958846	0.714032606589976	-0.0463081151907003	162.184647702915	0.963121642308721	LateErythroid	0.967475183829411
33	fixed	NA	factor(Dose)10:Dayd14	-1.40501861674745	0.714032606589976	-1.9677233277307	162.1846477278	0.0508051847392406	LateErythroid	0.245362488558923	.
34	fixed	NA	factor(Dose)20:Dayd14	-3.49479622964368	0.714032606589976	-4.89444907331874	162.18464770507	2.36213682093583e-06	LateErythroid	0.0303549332420237	***
35	fixed	NA	factor(Dose)50:Dayd14	-8.39424406411109	0.714032606589977	-11.7561074755391	162.184647657549	1.79996476957916e-23	LateErythroid	0.000226165378254556	***
36	ran_pars	Flusher:Day	sd__(Intercept)	0.424228387310602	NA	NA	NA	NA	LateErythroid	NA	NA
37	ran_pars	Incubator:ControlUnit	sd__(Intercept)	0.56770492068011	NA	NA	NA	NA	LateErythroid	NA	NA
38	ran_pars	Incubator	sd__(Intercept)	0.0914516969530755	NA	NA	NA	NA	LateErythroid	NA	NA
39	ran_pars	Residual	sd__Observation	0.870672977775153	NA	NA	NA	NA	LateErythroid	NA	NA
40	fixed	NA	(Intercept)	7.60754795628351	0.453115485969192	16.7894238706306	14.9443322946297	4.15158943292402e-11	Platelets	2013.33525410008	***
41	fixed	NA	factor(Dose)1	-0.208906265753635	0.486170036683746	-0.429697945144096	162.189721370218	0.667985699969256	Platelets	0.811471294728943
42	fixed	NA	factor(Dose)10	0.470523420024969	0.486900254964046	0.96636511324011	164.281014376872	0.335281968757899	Platelets	1.60083188143019
43	fixed	NA	factor(Dose)20	0.179176601835473	0.486170036683745	0.368547191961211	162.18972114481	0.712945872254146	Platelets	1.19623198227854
44	fixed	NA	factor(Dose)50	-0.195249729386619	0.48637640672392	-0.401437501259076	163.337765010365	0.688622760889778	Platelets	0.822629197717383
45	fixed	NA	Dayd1	-0.171378946117705	0.571628465610774	-0.29980827832741	35.6605404838828	0.766064062074312	Platelets	0.842502250015448
46	fixed	NA	Dayd4	1.67073037909584	0.571714384037028	2.92231650233874	35.630102567618	0.00599903819860841	Platelets	5.3160491107364	**
47	fixed	NA	Dayd7	1.85720236766048	0.571628465610774	3.24896760639115	35.6605404794157	0.00252769021593673	Platelets	6.40579063275078	**
48	fixed	NA	Dayd8	1.20136091246172	0.571628465610774	2.10164640974989	35.6605404864696	0.0427148120951241	Platelets	3.32463838719188	*
49	fixed	NA	Dayd11	2.22937946990085	0.571628465610774	3.90004977712019	35.6605404715088	0.000407566452484922	Platelets	9.294097022785	***
50	fixed	NA	Dayd14	2.03418421875764	0.571628465610774	3.55857753966845	35.6605404834773	0.001077370376992	Platelets	7.64601210732379	**
51	fixed	NA	factor(Dose)1:Dayd1	0.158211418206659	0.687516502730491	0.230120175411525	162.011363351315	0.818288689262076	Platelets	1.17141382674029
52	fixed	NA	factor(Dose)10:Dayd1	-0.639434595974742	0.687516502730492	-0.930064359815668	162.011363148741	0.353721510236959	Platelets	0.52759064160085
53	fixed	NA	factor(Dose)20:Dayd1	-0.0738190723605837	0.68751650273049	-0.107370618839561	162.011363247264	0.914627810302697	Platelets	0.928839731419509
54	fixed	NA	factor(Dose)50:Dayd1	-0.128851673670235	0.687516502730491	-0.187416117516447	162.011363338575	0.85156889622063	Platelets	0.879104350197351
55	fixed	NA	factor(Dose)1:Dayd4	0.256888845132453	0.687587940372048	0.373608712499309	162.084063848263	0.709183670808947	Platelets	1.29290140648731
56	fixed	NA	factor(Dose)10:Dayd4	-0.927117603369435	0.703416621391012	-1.31802060852081	161.602024582564	0.189361989693159	Platelets	0.395692611250462
57	fixed	NA	factor(Dose)20:Dayd4	-1.63644991219655	0.687587940372048	-2.379986349544	162.084063744627	0.0184753308651633	Platelets	0.194669912298148	*
58	fixed	NA	factor(Dose)50:Dayd4	-3.86073404122869	0.703486166802205	-5.48800278302301	161.699174888955	1.54267178175452e-07	Platelets	0.0210525404172901	***
59	fixed	NA	factor(Dose)1:Dayd7	0.413539516454569	0.687516502730491	0.601497585602943	162.011363368333	0.548349351894843	Platelets	1.51216064144323
60	fixed	NA	factor(Dose)10:Dayd7	-0.795460752509452	0.687516502730491	-1.15700604909156	162.011363170788	0.248972955172216	Platelets	0.451373215661758
61	fixed	NA	factor(Dose)20:Dayd7	-1.26996281877848	0.68751650273049	-1.84717430597634	162.011363219541	0.0665457546734147	Platelets	0.280842063635239	.
62	fixed	NA	factor(Dose)50:Dayd7	-4.76565017880719	0.687516502730491	-6.93168841748565	162.011363326257	9.35621293114901e-11	Platelets	0.00851734864214992	***
63	fixed	NA	factor(Dose)1:Dayd8	0.342477668990875	0.687516502730491	0.49813737943848	162.01136331597	0.61906275100937	Platelets	1.40843290158307
64	fixed	NA	factor(Dose)10:Dayd8	-1.11764446042319	0.687516502730492	-1.62562564823453	162.011363145296	0.105972987426783	Platelets	0.327049265496145
65	fixed	NA	factor(Dose)20:Dayd8	-1.41431600113551	0.687516502730491	-2.05713753127163	162.011363196924	0.0412760537727201	Platelets	0.24309183113237	*
66	fixed	NA	factor(Dose)50:Dayd8	-4.80481404626255	0.687516502730491	-6.98865267550684	162.011363344709	6.85397644517817e-11	Platelets	0.008190223875519	***
67	fixed	NA	factor(Dose)1:Dayd11	0.254483536263943	0.68751650273049	0.370148985883618	162.011363341562	0.71175493007669	Platelets	1.28979531631882
68	fixed	NA	factor(Dose)10:Dayd11	-0.962422134465752	0.687516502730491	-1.39985313900607	162.011363156087	0.163469273966059	Platelets	0.381966590178648
69	fixed	NA	factor(Dose)20:Dayd11	-1.16376298131859	0.68751650273049	-1.69270552298989	162.011363224602	0.0924336583551995	Platelets	0.312308754945575	.
70	fixed	NA	factor(Dose)50:Dayd11	-5.99448866792073	0.687516502730491	-8.7190469524927	162.011363375336	3.18769214823989e-15	Platelets	0.00249245111808665	***
71	fixed	NA	factor(Dose)1:Dayd14	0.0210313249790445	0.68751650273049	0.0305902838630317	162.011363332183	0.975633942450802	Platelets	1.02125404189794
72	fixed	NA	factor(Dose)10:Dayd14	-0.624730485787989	0.687516502730492	-0.908677076560131	162.011363145137	0.364870343805811	Platelets	0.535405708523
73	fixed	NA	factor(Dose)20:Dayd14	-0.703690501378774	0.68751650273049	-1.02352525151621	162.011363196402	0.307585422271452	Platelets	0.494756032583239
74	fixed	NA	factor(Dose)50:Dayd14	-6.07109002419313	0.687516502730491	-8.83046443260871	162.011363375432	1.62953424294816e-15	Platelets	0.00230865534840272	***
75	ran_pars	Flusher:Day	sd__(Intercept)	0.297808103521397	NA	NA	NA	NA	Platelets	NA	NA
76	ran_pars	Incubator:ControlUnit	sd__(Intercept)	0.0700349358496861	NA	NA	NA	NA	Platelets	NA	NA
77	ran_pars	Incubator	sd__(Intercept)	0.286687203869403	NA	NA	NA	NA	Platelets	NA	NA
78	ran_pars	Residual	sd__Observation	0.838944882611339	NA	NA	NA	NA	Platelets	NA	NA
