# Supplementary material for: Optimal experimental design for efficient toxicity testing in microphysiological systems: A bone marrow application
Source: Front Pharmacol. 2023 Mar 31;14:1142581. doi: 10.3389/fphar.2023.1142581 (PMC10103791; doi:10.3389/fphar.2023.1142581)
Supplement: Supplementary file 2 [file DataSheet1.zip › Data package/Reports/output_BM-3_CU.csv]

	effect	group	term	estimate	std.error	statistic	df	p.value	param	estimate_orig_scale	stars
1	fixed	NA	(Intercept)	7.58874120139314	0.445640672508358	17.0288343715997	46.9526859555044	1.00444814337555e-21	LateErythroid	1975.82478218562	***
2	fixed	NA	factor(Dose)1	-0.78299750875663	0.534871253927842	-1.46389902804959	167.953663728672	0.145090658003959	LateErythroid	0.457033992618563
3	fixed	NA	factor(Dose)10	0.00744887223091297	0.53763557922611	0.0138548721824458	168.253590761821	0.988962179819056	LateErythroid	1.00747668409245
4	fixed	NA	factor(Dose)20	-0.162614097407393	0.534871253927842	-0.304024746540838	167.95366367639	0.761485371491866	LateErythroid	0.849919111125899
5	fixed	NA	factor(Dose)50	-0.332952462661472	0.536168818230546	-0.620984382792486	168.088841679495	0.535451056598072	LateErythroid	0.716804268312956
6	fixed	NA	Dayd1	-0.366315936921092	0.534871253927843	-0.684867497049131	167.953663642393	0.494371590593913	LateErythroid	0.693283732677714
7	fixed	NA	Dayd4	2.36659375884733	0.534871253927843	4.42460450336072	167.953663667942	1.73218964523036e-05	LateErythroid	10.6610163740185	***
8	fixed	NA	Dayd7	2.407519406163	0.534871253927842	4.50111945348214	167.953663600884	1.25882166703884e-05	LateErythroid	11.1063765369167	***
9	fixed	NA	Dayd8	1.47730809396262	0.534871253927842	2.76198820391631	167.953663667784	0.00638498114888172	LateErythroid	4.38113618607497	**
10	fixed	NA	Dayd11	1.85516692723216	0.534871253927842	3.4684364014867	167.953663663695	0.000665073427109735	LateErythroid	6.39276528817504	***
11	fixed	NA	Dayd14	1.46734767435634	0.534871253927842	2.74336611582848	167.953663651691	0.00674179298912358	LateErythroid	4.33771483771938	**
12	fixed	NA	factor(Dose)1:Dayd1	0.54319249596001	0.756422181428258	0.718107571798551	167.953663707166	0.473688679499244	LateErythroid	1.72149396127017
13	fixed	NA	factor(Dose)10:Dayd1	0.123091035330738	0.756422181428259	0.162727955833237	167.953663628859	0.870928258508694	LateErythroid	1.13098737607098
14	fixed	NA	factor(Dose)20:Dayd1	0.504071271344979	0.756422181428259	0.666388802075057	167.95366367908	0.506076949355454	LateErythroid	1.65544734491146
15	fixed	NA	factor(Dose)50:Dayd1	0.0864567500494016	0.756422181428259	0.114296952379366	167.953663677244	0.909138918429372	LateErythroid	1.09030421109476
16	fixed	NA	factor(Dose)1:Dayd4	0.519680286153456	0.756422181428258	0.687024123449431	167.9536637184	0.49301505443619	LateErythroid	1.68148996812571
17	fixed	NA	factor(Dose)10:Dayd4	-0.987350141041726	0.775425004618257	-1.27330191206279	167.972505959057	0.204670232767628	LateErythroid	0.372562622558279
18	fixed	NA	factor(Dose)20:Dayd4	-2.90046225769247	0.756422181428259	-3.83444897426974	167.953663695493	0.000177722124282439	LateErythroid	0.0549977910275067	***
19	fixed	NA	factor(Dose)50:Dayd4	-5.29535164440025	0.775594386227039	-6.82747546711891	167.984115142064	1.50720159924647e-10	LateErythroid	0.00501485062126221	***
20	fixed	NA	factor(Dose)1:Dayd7	0.234103268998256	0.756422181428258	0.30948757816201	167.953663686481	0.757334286538858	LateErythroid	1.26377499424693
21	fixed	NA	factor(Dose)10:Dayd7	-1.62391055975062	0.756422181428258	-2.14683096241888	167.953663614808	0.0332415633652296	LateErythroid	0.197126315606452	*
22	fixed	NA	factor(Dose)20:Dayd7	-3.77928491456115	0.756422181428258	-4.99626400091175	167.95366364999	1.45642021429964e-06	LateErythroid	0.0228390174359572	***
23	fixed	NA	factor(Dose)50:Dayd7	-6.29642862401457	0.756422181428259	-8.32396084964854	167.953663652952	2.83972168759092e-14	LateErythroid	0.00184287463654771	***
24	fixed	NA	factor(Dose)1:Dayd8	0.452705370662399	0.756422181428257	0.598482410718855	167.953663712685	0.550324359664729	LateErythroid	1.57256079570769
25	fixed	NA	factor(Dose)10:Dayd8	-1.5418172772742	0.756422181428258	-2.03830257114219	167.953663648448	0.0430879735948539	LateErythroid	0.213991865305437	*
26	fixed	NA	factor(Dose)20:Dayd8	-4.18092036932797	0.756422181428258	-5.52723131602732	167.953663698359	1.22178028140833e-07	LateErythroid	0.0152844337671377	***
27	fixed	NA	factor(Dose)50:Dayd8	-6.93563008709443	0.756422181428258	-9.16899352951118	167.953663689992	1.6634062983215e-16	LateErythroid	0.000972510109556915	***
28	fixed	NA	factor(Dose)1:Dayd11	0.411825474148008	0.756422181428258	0.544438653782481	167.95366371882	0.586861754528942	LateErythroid	1.50957095418027
29	fixed	NA	factor(Dose)10:Dayd11	-1.39943772264689	0.756422181428258	-1.85007494096023	167.953663644605	0.0660596827438888	LateErythroid	0.246735658818616	.
30	fixed	NA	factor(Dose)20:Dayd11	-3.86237373479267	0.756422181428258	-5.10610850609884	167.95366368945	8.8414547459157e-07	LateErythroid	0.0210180489876778	***
31	fixed	NA	factor(Dose)50:Dayd11	-7.97729622616584	0.756422181428258	-10.5460897657751	167.953663693041	2.83361955107898e-20	LateErythroid	0.000343166012591176	***
32	fixed	NA	factor(Dose)1:Dayd14	0.105029272833403	0.756422181428258	0.138850069990133	167.953663713301	0.889734973426392	LateErythroid	1.11074312447825
33	fixed	NA	factor(Dose)10:Dayd14	-1.26692383971817	0.756422181428258	-1.67488985757398	167.95366363437	0.0958167873940954	LateErythroid	0.281696834944088	.
34	fixed	NA	factor(Dose)20:Dayd14	-3.3567014526144	0.756422181428258	-4.43760314679873	167.953663687413	1.64120514961868e-05	LateErythroid	0.0348500240172763	***
35	fixed	NA	factor(Dose)50:Dayd14	-8.25614928708182	0.756422181428258	-10.9147371531236	167.95366368958	2.6580825506314e-21	LateErythroid	0.000259656932901301	***
36	ran_pars	Incubator:ControlUnit	sd__(Intercept)	0.577331688842138	NA	NA	NA	NA	LateErythroid	NA	NA
37	ran_pars	Incubator	sd__(Intercept)	7.87128917967719e-06	NA	NA	NA	NA	LateErythroid	NA	NA
38	ran_pars	Residual	sd__Observation	0.926424187311098	NA	NA	NA	NA	LateErythroid	NA	NA
39	fixed	NA	(Intercept)	7.71039014507995	0.408485579783978	18.8755503906833	13.6232158587227	3.69263272510843e-11	Platelets	2231.41266305437	***
40	fixed	NA	factor(Dose)1	-0.311748454550002	0.502796161187736	-0.620029504230045	167.779753013808	0.536079552059111	Platelets	0.73216567801127
41	fixed	NA	factor(Dose)10	0.371105851928229	0.50326250814809	0.737400155822907	170.418401065519	0.461893107049436	Platelets	1.44933648032839
42	fixed	NA	factor(Dose)20	0.0763344130391068	0.502796161187736	0.151819800809109	167.77975235686	0.879511466173485	Platelets	1.07932345364883
43	fixed	NA	factor(Dose)50	-0.308742017456994	0.502843806201041	-0.613991887042469	169.300178302519	0.54004484070029	Platelets	0.73437020028214
44	fixed	NA	Dayd1	-0.326718411240484	0.502796161187736	-0.649802915099212	167.779752963513	0.516708204962878	Platelets	0.721286820694166
45	fixed	NA	Dayd4	1.50347364904464	0.502796161187736	2.99022499593681	167.779750854731	0.00320748179204749	Platelets	4.49728395519309	**
46	fixed	NA	Dayd7	1.79424768796702	0.502796161187736	3.56853895568442	167.779751766087	0.000468250507263896	Platelets	6.01494790154597	***
47	fixed	NA	Dayd8	1.06157976399179	0.502796161187736	2.11135216602304	167.779750974587	0.0362234826032162	Platelets	2.89093437781316	*
48	fixed	NA	Dayd11	2.08723032338	0.502796161187736	4.15124554342144	167.779751354117	5.2497809609471e-05	Platelets	8.06255354532128	***
49	fixed	NA	Dayd14	1.91898044900946	0.502796161187736	3.81661714456277	167.779751323688	0.000190015585675915	Platelets	6.81400769826178	***
50	fixed	NA	factor(Dose)1:Dayd1	0.313550883329393	0.711061150260824	0.440961910539451	167.779752307518	0.659808250181916	Platelets	1.36827508338229
51	fixed	NA	factor(Dose)10:Dayd1	-0.484095130852015	0.711061150260825	-0.680806609494056	167.779751358512	0.496932350662139	Platelets	0.616254574300975
52	fixed	NA	factor(Dose)20:Dayd1	0.0815203927621502	0.711061150260825	0.114646107064417	167.779751733878	0.908862716791435	Platelets	1.08493534218679
53	fixed	NA	factor(Dose)50:Dayd1	0.026487791452472	0.711061150260825	0.0372510738953407	167.77975122626	0.970329100480089	Platelets	1.02684171093933
54	fixed	NA	factor(Dose)1:Dayd4	0.424145575183598	0.711061150260825	0.596496623431075	167.779750867969	0.551647483090347	Platelets	1.52828405782335
55	fixed	NA	factor(Dose)10:Dayd4	-0.79909404300792	0.7286743728761	-1.09664079423278	168.066478214541	0.274367277353514	Platelets	0.449736221284892
56	fixed	NA	factor(Dose)20:Dayd4	-1.4691931821454	0.711061150260825	-2.06619807819129	167.779750538691	0.0403466909526608	Platelets	0.230111068029108	*
57	fixed	NA	factor(Dose)50:Dayd4	-3.73552542486193	0.728731713555836	-5.12606403066293	168.194806033773	8.05820636739176e-07	Platelets	0.0238606308059058	***
58	fixed	NA	factor(Dose)1:Dayd7	0.476494196147987	0.711061150260825	0.670117044044951	167.779751537176	0.503704452950812	Platelets	1.610418682044
59	fixed	NA	factor(Dose)10:Dayd7	-0.732506072816041	0.711061150260825	-1.03015904124048	167.779750967051	0.304418101978805	Platelets	0.480702803097826
60	fixed	NA	factor(Dose)20:Dayd7	-1.20700813908506	0.711061150260825	-1.6974744558078	167.779751201641	0.0914610810985245	Platelets	0.299090780163623	.
61	fixed	NA	factor(Dose)50:Dayd7	-4.7026954991138	0.711061150260825	-6.61363020239371	167.779750486055	4.80338572052755e-10	Platelets	0.00907079380250811	***
62	fixed	NA	factor(Dose)1:Dayd8	0.482258817460755	0.711061150260824	0.678224112347943	167.779751107097	0.498563928711185	Platelets	1.61972894518934
63	fixed	NA	factor(Dose)10:Dayd8	-0.977863311953317	0.711061150260824	-1.37521690166117	167.779750129985	0.170897690404419	Platelets	0.376113878929982
64	fixed	NA	factor(Dose)20:Dayd8	-1.27453485266563	0.711061150260825	-1.79244056885701	167.77975060554	0.0748641827615819	Platelets	0.279560975025231	.
65	fixed	NA	factor(Dose)50:Dayd8	-4.6650328977927	0.711061150260825	-6.56066344797704	167.779750259439	6.37629664037195e-10	Platelets	0.00941893835613164	***
66	fixed	NA	factor(Dose)1:Dayd11	0.396632682784756	0.711061150260825	0.557803900043291	167.779751473376	0.57772180345525	Platelets	1.48680969893919
67	fixed	NA	factor(Dose)10:Dayd11	-0.820272987944943	0.711061150260825	-1.15358993757999	167.779750533198	0.25030900701882	Platelets	0.44031143838327
68	fixed	NA	factor(Dose)20:Dayd11	-1.02161383479778	0.711061150260824	-1.43674539724613	167.779750892979	0.152652468248911	Platelets	0.360013468836265
69	fixed	NA	factor(Dose)50:Dayd11	-5.85233952139995	0.711061150260825	-8.23043070100687	167.779750505015	4.98240825986001e-14	Platelets	0.00287316944759857	***
70	fixed	NA	factor(Dose)1:Dayd14	0.136235094727173	0.711061150260825	0.191594062869558	167.779751398126	0.848291865426508	Platelets	1.14595126903019
71	fixed	NA	factor(Dose)10:Dayd14	-0.509526716039865	0.711061150260825	-0.716572288969754	167.779750193743	0.474634313638969	Platelets	0.600779851003277
72	fixed	NA	factor(Dose)20:Dayd14	-0.588486731630645	0.711061150260825	-0.827617612655088	167.779750790262	0.409062694480713	Platelets	0.555166765700563
73	fixed	NA	factor(Dose)50:Dayd14	-5.95588625444503	0.711061150260825	-8.37605352543919	167.779750401223	2.08960705922218e-14	Platelets	0.00259054693319858	***
74	ran_pars	Incubator:ControlUnit	sd__(Intercept)	0.0299188702688093	NA	NA	NA	NA	Platelets	NA	NA
75	ran_pars	Incubator	sd__(Intercept)	0.28393410939581	NA	NA	NA	NA	Platelets	NA	NA
76	ran_pars	Residual	sd__Observation	0.870868497027749	NA	NA	NA	NA	Platelets	NA	NA
