# Supplementary material for: Optimal experimental design for efficient toxicity testing in microphysiological systems: A bone marrow application
Source: Front Pharmacol. 2023 Mar 31;14:1142581. doi: 10.3389/fphar.2023.1142581 (PMC10103791; doi:10.3389/fphar.2023.1142581)
Supplement: Supplementary file 2 [file DataSheet1.zip › Data package/Reports/output_BM-3_flush.csv]

	effect	group	term	estimate	std.error	statistic	df	p.value	param	estimate_orig_scale	stars
1	fixed	NA	(Intercept)	7.46494546446567	0.556092746933828	13.4239216490877	15.8649734660102	4.45752074556012e-10	LateErythroid	1745.76033965315	***
2	fixed	NA	factor(Dose)1	-0.65920177182928	0.579012565116175	-1.13849303373411	81.9309666992814	0.258232754999591	LateErythroid	0.517264064491406
3	fixed	NA	factor(Dose)10	0.0121209525056069	0.580115278936347	0.0208940411427034	81.8421632100406	0.983381036518311	LateErythroid	1.01219470894863
4	fixed	NA	factor(Dose)20	-0.0388183604801041	0.579012565116175	-0.0670423455703685	81.9309666926987	0.94671132652246	LateErythroid	0.961925416949876
5	fixed	NA	factor(Dose)50	-0.231605817309947	0.579012565116175	-0.400001366573931	81.9309667387007	0.690196492322121	LateErythroid	0.793258750554713
6	fixed	NA	Dayd1	-0.147013466339175	0.625601492197648	-0.23499538951344	18.004135767926	0.816864291069007	LateErythroid	0.863282352085087
7	fixed	NA	Dayd4	2.65433947939139	0.625722570481857	4.24203889168859	18.0078787472515	0.00048982529151113	LateErythroid	14.2155932652897	***
8	fixed	NA	Dayd7	2.4546456433994	0.625601492197649	3.92365695097142	18.004135762017	0.00099515505519736	LateErythroid	11.6423072894047	***
9	fixed	NA	Dayd8	1.6128198890168	0.625601492197649	2.57803075780908	18.0041357615909	0.0189515908664377	LateErythroid	5.01693850958998	*
10	fixed	NA	Dayd11	1.98566663404053	0.62560149219765	3.17401198495414	18.0041357708933	0.00525293178840944	LateErythroid	7.28390146399045	**
11	fixed	NA	Dayd14	1.61466335402677	0.625601492197648	2.58097746594991	18.0041357730414	0.018834800010163	LateErythroid	5.02619559012004	*
12	fixed	NA	factor(Dose)1:Dayd1	0.323890025378258	0.627168465798632	0.516432255511793	142.54129909375	0.606352804345707	LateErythroid	1.38249525936573
13	fixed	NA	factor(Dose)10:Dayd1	-0.0962114352510024	0.627168465798632	-0.15340604717504	142.541299090361	0.878295038058295	LateErythroid	0.908271955056392
14	fixed	NA	factor(Dose)20:Dayd1	0.284768800763259	0.627168465798632	0.454054717819138	142.541299101329	0.650480050080115	LateErythroid	1.32945462369273
15	fixed	NA	factor(Dose)50:Dayd1	-0.132845720532325	0.627168465798631	-0.211818239877798	142.541299046642	0.832551406825522	LateErythroid	0.875600168816663
16	fixed	NA	factor(Dose)1:Dayd4	0.231934565609555	0.627289241628379	0.369741022510567	142.589162468613	0.712124025531873	LateErythroid	1.26103721092738
17	fixed	NA	factor(Dose)10:Dayd4	-1.20328523144159	0.643214851622173	-1.87073608205242	142.660306262332	0.0634301660441946	LateErythroid	0.30020634279503	.
18	fixed	NA	factor(Dose)20:Dayd4	-3.18820797823634	0.627289241628379	-5.08251659148509	142.589162484572	1.14997109243954e-06	LateErythroid	0.0412457179758274	***
19	fixed	NA	factor(Dose)50:Dayd4	-5.49927357329896	0.643221895488232	-8.54957458984629	142.654342153606	1.73140485750213e-14	LateErythroid	0.00408974125690514	***
20	fixed	NA	factor(Dose)1:Dayd7	0.186977031762014	0.627168465798632	0.298128879174303	142.541299082126	0.766038923474496	LateErythroid	1.20559959423352
21	fixed	NA	factor(Dose)10:Dayd7	-1.67103679698685	0.627168465798632	-2.66441456819574	142.541299075407	0.00860116841530427	LateErythroid	0.188051992791254	**
22	fixed	NA	factor(Dose)20:Dayd7	-3.82641115179735	0.627168465798632	-6.10108983544769	142.541299088369	9.41540177120726e-09	LateErythroid	0.0217876681203768	***
23	fixed	NA	factor(Dose)50:Dayd7	-6.34355486125079	0.627168465798632	-10.1145947336063	142.541299048858	1.83810632148337e-18	LateErythroid	0.00175804152175772	***
24	fixed	NA	factor(Dose)1:Dayd8	0.317193575608364	0.627168465798632	0.505754981166747	142.541299093429	0.613809889513309	LateErythroid	1.37326837745951
25	fixed	NA	factor(Dose)10:Dayd8	-1.67732907232823	0.627168465798632	-2.67444739937989	142.541299087649	0.00836012623577264	LateErythroid	0.186872432823995	**
26	fixed	NA	factor(Dose)20:Dayd8	-4.31643216438197	0.627168465798632	-6.8824126208027	142.541299104836	1.72372902587764e-10	LateErythroid	0.0133474200915325	***
27	fixed	NA	factor(Dose)50:Dayd8	-7.07114188214844	0.627168465798632	-11.2747088984203	142.541299034157	1.78255689812103e-21	LateErythroid	0.000849262797253706	***
28	fixed	NA	factor(Dose)1:Dayd11	0.281325767339791	0.627168465798632	0.448564911473272	142.54129907463	0.654426692630726	LateErythroid	1.32488513794852
29	fixed	NA	factor(Dose)10:Dayd11	-1.5299374294551	0.627168465798632	-2.43943615294319	142.541299089979	0.0159385742446781	LateErythroid	0.216549216494587	*
30	fixed	NA	factor(Dose)20:Dayd11	-3.99287344160086	0.627168465798632	-6.36650861665431	142.541299088932	2.48627180108412e-09	LateErythroid	0.018446632571551	***
31	fixed	NA	factor(Dose)50:Dayd11	-8.10779593297404	0.627168465798632	-12.9276205280022	142.541299033991	8.7276185363342e-26	LateErythroid	0.000301181967414047	***
32	fixed	NA	factor(Dose)1:Dayd14	-0.0422864068368814	0.627168465798632	-0.0674243192106833	142.54129904232	0.946338392183231	LateErythroid	0.958595193035401
33	fixed	NA	factor(Dose)10:Dayd14	-1.41423951938845	0.627168465798631	-2.25495954677435	142.541299059223	0.0256597080774805	LateErythroid	0.243110423931307	*
34	fixed	NA	factor(Dose)20:Dayd14	-3.50401713228465	0.627168465798631	-5.58704291329868	142.541299064493	1.13484021057203e-07	LateErythroid	0.0300763198654259	***
35	fixed	NA	factor(Dose)50:Dayd14	-8.40346496675208	0.627168465798631	-13.3990553176987	142.541299009355	5.2202656408143e-27	LateErythroid	0.000224089514697133	***
36	ran_pars	Incubator:TubeNo	sd__(Intercept)	0.64343043259056	NA	NA	NA	NA	LateErythroid	NA	NA
37	ran_pars	Flusher:Day	sd__(Intercept)	0.439172161885125	NA	NA	NA	NA	LateErythroid	NA	NA
38	ran_pars	Incubator	sd__(Intercept)	0.296531869968253	NA	NA	NA	NA	LateErythroid	NA	NA
39	ran_pars	Residual	sd__Observation	0.764529748068284	NA	NA	NA	NA	LateErythroid	NA	NA
40	fixed	NA	(Intercept)	7.5984139492635	0.456116857127096	16.6589193767645	15.3075276112944	3.18278366762877e-11	Platelets	1995.02916699259	***
41	fixed	NA	factor(Dose)1	-0.199772258733738	0.487933539729759	-0.409425141883834	154.923392927882	0.682793198299169	Platelets	0.818917233090206
42	fixed	NA	factor(Dose)10	0.486218989206328	0.488460561617505	0.995410944941484	154.648733203451	0.321091375521272	Platelets	1.62615606784866
43	fixed	NA	factor(Dose)20	0.188310608855379	0.487933539729759	0.385934955321322	154.923392900154	0.700074304487967	Platelets	1.20720842674883
44	fixed	NA	factor(Dose)50	-0.199312066986606	0.487933539729759	-0.408481997562608	154.923392923257	0.683483893318731	Platelets	0.819294178769452
45	fixed	NA	Dayd1	-0.160514572868943	0.558287781694831	-0.287512243921331	30.7910514752423	0.775646351767073	Platelets	0.85170541169017
46	fixed	NA	Dayd4	1.68544280396104	0.558383976624974	3.01842974461466	30.7726485219658	0.00506882061446179	Platelets	5.39483925972343	**
47	fixed	NA	Dayd7	1.86160539001835	0.558287781694831	3.3344906534887	30.7910514558355	0.00223731459914822	Platelets	6.43405765662891	**
48	fixed	NA	Dayd8	1.21113714394885	0.558287781694832	2.16937784357759	30.7910514733606	0.0378943015707332	Platelets	3.35730021634071	*
49	fixed	NA	Dayd11	2.23932131812071	0.558287781694832	4.01105199064656	30.7910514669012	0.00035750262963022	Platelets	9.38695836654941	***
50	fixed	NA	Dayd14	2.04224151928484	0.558287781694832	3.65804444633388	30.7910514863542	0.000942028315272391	Platelets	7.70786718253611	***
51	fixed	NA	factor(Dose)1:Dayd1	0.147347044958065	0.651487253753718	0.226170265203326	141.432564793485	0.821395525885233	Platelets	1.15875603369664
52	fixed	NA	factor(Dose)10:Dayd1	-0.650298969223321	0.651487253753718	-0.998176043316964	141.432564791842	0.319898715004598	Platelets	0.521889724469178
53	fixed	NA	factor(Dose)20:Dayd1	-0.0846834456091827	0.651487253753718	-0.129984808023881	141.432564824348	0.89676313429919	Platelets	0.918803089523495
54	fixed	NA	factor(Dose)50:Dayd1	-0.139716046918813	0.651487253753718	-0.214457068981475	141.432564817885	0.830499537891667	Platelets	0.869605127399616
55	fixed	NA	factor(Dose)1:Dayd4	0.242176420267416	0.65156968926228	0.371681531934999	141.501823171211	0.710685954235583	Platelets	1.27401893575235
56	fixed	NA	factor(Dose)10:Dayd4	-0.959898147025663	0.667467935147992	-1.43811874170829	142.109862580444	0.152598901161477	Platelets	0.382931886740539
57	fixed	NA	factor(Dose)20:Dayd4	-1.65116233706159	0.65156968926228	-2.53413006202156	141.501823196091	0.0123613645787918	Platelets	0.191826811576389	*
58	fixed	NA	factor(Dose)50:Dayd4	-3.79369555298508	0.667493371014852	-5.68349547384593	142.090398998644	7.21531569924784e-08	Platelets	0.0225122527126891	***
59	fixed	NA	factor(Dose)1:Dayd7	0.409136494096867	0.651487253753718	0.628003835438864	141.43256485714	0.53101415926208	Platelets	1.50551720067245
60	fixed	NA	factor(Dose)10:Dayd7	-0.799863774867138	0.651487253753718	-1.22775045905888	141.432564838822	0.221580100864583	Platelets	0.44939017818441
61	fixed	NA	factor(Dose)20:Dayd7	-1.27436584113618	0.651487253753718	-1.95608714336863	141.432564876451	0.0524254227611669	Platelets	0.279608228046233	.
62	fixed	NA	factor(Dose)50:Dayd7	-4.77005320116488	0.651487253753718	-7.32179052419052	141.432564862653	1.6917206690213e-11	Platelets	0.00847992900585123	***
63	fixed	NA	factor(Dose)1:Dayd8	0.332701437503914	0.651487253753718	0.510679887575645	141.432564873641	0.610371404208291	Platelets	1.39473082198519
64	fixed	NA	factor(Dose)10:Dayd8	-1.12742069191014	0.651487253753718	-1.73053376779699	141.432564869954	0.0857160753869863	Platelets	0.323867534180998	.
65	fixed	NA	factor(Dose)20:Dayd8	-1.42409223262247	0.651487253753718	-2.18590958521013	141.432564913623	0.0304674337299739	Platelets	0.240726888069744	*
66	fixed	NA	factor(Dose)50:Dayd8	-4.8145902777495	0.651487253753718	-7.3901526852735	141.432564869622	1.16838305243144e-11	Platelets	0.0081105444677598	***
67	fixed	NA	factor(Dose)1:Dayd11	0.244541688044264	0.651487253753718	0.375359128878226	141.432564889829	0.707955731625907	Platelets	1.27703589824373
68	fixed	NA	factor(Dose)10:Dayd11	-0.972363982685416	0.651487253753719	-1.49252955768955	141.432564890138	0.13778770920933	Platelets	0.378187950767313
69	fixed	NA	factor(Dose)20:Dayd11	-1.17370482953828	0.651487253753718	-1.80157757926293	141.43256491322	0.0737420479642505	Platelets	0.309219212037142	.
70	fixed	NA	factor(Dose)50:Dayd11	-6.00443051614039	0.651487253753718	-9.21649730143492	141.432564904545	3.8707886583072e-16	Platelets	0.00246779431755018	***
71	fixed	NA	factor(Dose)1:Dayd14	0.0129740244520077	0.651487253753718	0.0199144716604268	141.432564861483	0.984139667850722	Platelets	1.01305855226699
72	fixed	NA	factor(Dose)10:Dayd14	-0.632787786315011	0.651487253753718	-0.971297262792226	141.432564894499	0.333058461777657	Platelets	0.531109116536556
73	fixed	NA	factor(Dose)20:Dayd14	-0.711747801905815	0.651487253753718	-1.09249689507337	141.432564892954	0.276472190009895	Platelets	0.490785651298527
74	fixed	NA	factor(Dose)50:Dayd14	-6.07914732472015	0.651487253753718	-9.33118382546015	141.43256488496	1.98307036684653e-16	Platelets	0.00229012855664181	***
75	ran_pars	Incubator:TubeNo	sd__(Intercept)	0.277931398569561	NA	NA	NA	NA	Platelets	NA	NA
76	ran_pars	Flusher:Day	sd__(Intercept)	0.312739881895586	NA	NA	NA	NA	Platelets	NA	NA
77	ran_pars	Incubator	sd__(Intercept)	0.280046267085782	NA	NA	NA	NA	Platelets	NA	NA
78	ran_pars	Residual	sd__Observation	0.794776625867707	NA	NA	NA	NA	Platelets	NA	NA
