# Supplementary material for: Optimal experimental design for efficient toxicity testing in microphysiological systems: A bone marrow application
Source: Front Pharmacol. 2023 Mar 31;14:1142581. doi: 10.3389/fphar.2023.1142581 (PMC10103791; doi:10.3389/fphar.2023.1142581)
Supplement: Supplementary file 2 [file DataSheet1.zip › Data package/Reports/output_BM-3_full.csv]

	effect	group	term	estimate	std.error	statistic	df	p.value	param	estimate_orig_scale	stars
1	fixed	NA	(Intercept)	7.46415778617904	0.530791627708449	14.0623125847021	13.2092533678638	2.50021762844012e-09	LateErythroid	1744.38578356501	***
2	fixed	NA	factor(Dose)1	-0.658414093542584	0.515306869593349	-1.27771262599733	105.175266692142	0.204163799016183	LateErythroid	0.517671662670538
3	fixed	NA	factor(Dose)10	0.128368905368192	0.520731873348482	0.246516320467838	102.595877361633	0.805775134474882	LateErythroid	1.13697236054792
4	fixed	NA	factor(Dose)20	-0.0380306821933486	0.515306869593349	-0.0738020089337452	105.175266669745	0.941308108630282	LateErythroid	0.962683403199751
5	fixed	NA	factor(Dose)50	-0.209722726935782	0.517693677133977	-0.405109693625844	103.753448673799	0.686230954601242	LateErythroid	0.810809030309755
6	fixed	NA	Dayd1	-0.146910068391769	0.625965056619289	-0.234693721060406	17.8326525016952	0.81712012765817	LateErythroid	0.863371618323218
7	fixed	NA	Dayd4	2.65358361764984	0.626084877862306	4.2383767943896	17.8363777440449	0.000503251651000342	LateErythroid	14.20485230206	***
8	fixed	NA	Dayd7	2.45466786273929	0.625965056619289	3.92141356259797	17.8326525105487	0.00101591241103971	LateErythroid	11.6425659766614	**
9	fixed	NA	Dayd8	1.61288378087079	0.625965056619288	2.57663549077588	17.8326525102288	0.0191038464212663	LateErythroid	5.01725906133295	*
10	fixed	NA	Dayd11	1.9857281627673	0.625965056619288	3.17226679312073	17.832652504255	0.00532089663449409	LateErythroid	7.28434964696137	**
11	fixed	NA	Dayd14	1.61473281124187	0.625965056619288	2.57958937829967	17.8326525087328	0.0189861618018949	LateErythroid	5.0265447077925	*
12	fixed	NA	factor(Dose)1:Dayd1	0.323786627430696	0.627106666756903	0.516318267042458	142.597923508256	0.606431880818927	LateErythroid	1.38235231958336
13	fixed	NA	factor(Dose)10:Dayd1	-0.0963148331985885	0.627106666756905	-0.153586045730757	142.597923583973	0.878153276068532	LateErythroid	0.908178046455451
14	fixed	NA	factor(Dose)20:Dayd1	0.284665402815664	0.627106666756903	0.453934582274204	142.597923543434	0.650566036721786	LateErythroid	1.32931716791966
15	fixed	NA	factor(Dose)50:Dayd1	-0.132949118479912	0.627106666756903	-0.212003994738984	142.597923619642	0.832406642683854	LateErythroid	0.875509638236719
16	fixed	NA	factor(Dose)1:Dayd4	0.232690427350981	0.627226269914154	0.370983229676954	142.64647281876	0.711200398989669	LateErythroid	1.2619907410327
17	fixed	NA	factor(Dose)10:Dayd4	-1.20796879019302	0.642897528365138	-1.87894452365501	142.92352288837	0.0622884339409234	LateErythroid	0.298803596238141	.
18	fixed	NA	factor(Dose)20:Dayd4	-3.18745211649494	0.627226269914154	-5.08182177530797	142.64647283505	1.15306927631281e-06	LateErythroid	0.0412769058214065	***
19	fixed	NA	factor(Dose)50:Dayd4	-5.50884843560591	0.642938610435053	-8.56823395919289	142.890095437708	1.54168342455024e-14	LateErythroid	0.00405076942022211	***
20	fixed	NA	factor(Dose)1:Dayd7	0.186954812421994	0.627106666756903	0.298122827156081	142.597923530821	0.766043360709463	LateErythroid	1.20557280690381
21	fixed	NA	factor(Dose)10:Dayd7	-1.67105901632689	0.627106666756905	-2.66471256790939	142.597923597282	0.00859355824494541	LateErythroid	0.188047814446501	**
22	fixed	NA	factor(Dose)20:Dayd7	-3.82643337113741	0.627106666756903	-6.10172650679333	142.597923551904	9.37870716947456e-09	LateErythroid	0.0217871840181482	***
23	fixed	NA	factor(Dose)50:Dayd7	-6.34357708059083	0.627106666756903	-10.1156269210098	142.597923654067	1.82035390080722e-18	LateErythroid	0.00175800245966932	***
24	fixed	NA	factor(Dose)1:Dayd8	0.317129683754243	0.627106666756903	0.505702937897769	142.597923481039	0.61384602698359	LateErythroid	1.37318063959956
25	fixed	NA	factor(Dose)10:Dayd8	-1.67739296418237	0.627106666756905	-2.67481283982682	142.597923567664	0.00835110728292874	LateErythroid	0.186860493579188	**
26	fixed	NA	factor(Dose)20:Dayd8	-4.31649605623612	0.627106666756903	-6.88319274065285	142.597923511607	1.71475250289188e-10	LateErythroid	0.0133465673273573	***
27	fixed	NA	factor(Dose)50:Dayd8	-7.07120577400258	0.627106666756903	-11.2759218628172	142.597923614094	1.76115181539797e-21	LateErythroid	0.000849208538012321	***
28	fixed	NA	factor(Dose)1:Dayd11	0.281264238612891	0.627106666756903	0.448511000636392	142.597923502895	0.654465227854644	LateErythroid	1.3248036219605
29	fixed	NA	factor(Dose)10:Dayd11	-1.52999895818203	0.627106666756905	-2.43977466559947	142.597923607221	0.0159237666888142	LateErythroid	0.216535892906875	*
30	fixed	NA	factor(Dose)20:Dayd11	-3.99293497032779	0.627106666756903	-6.36723412777183	142.597923541465	2.47500811983169e-09	LateErythroid	0.0184454976086494	***
31	fixed	NA	factor(Dose)50:Dayd11	-8.10785746170096	0.627106666756903	-12.9289926124226	142.597923629916	8.59763393216649e-26	LateErythroid	0.000301163436641114	***
32	fixed	NA	factor(Dose)1:Dayd14	-0.0423558640521197	0.627106666756903	-0.0675417218432138	142.597923500181	0.946245059196096	LateErythroid	0.958528613994976
33	fixed	NA	factor(Dose)10:Dayd14	-1.41430897660371	0.627106666756905	-2.25529252290976	142.597923578532	0.025637674066732	LateErythroid	0.243093538744666	*
34	fixed	NA	factor(Dose)20:Dayd14	-3.50408658949992	0.627106666756903	-5.58770425392125	142.597923528784	1.13067484075343e-07	LateErythroid	0.0300742309205494	***
35	fixed	NA	factor(Dose)50:Dayd14	-8.40353442396735	0.627106666756903	-13.4004865032394	142.597923623729	5.1377141726831e-27	LateErythroid	0.000224073950603998	***
36	ran_pars	Incubator:TubeNo	sd__(Intercept)	0.452466327464004	NA	NA	NA	NA	LateErythroid	NA	NA
37	ran_pars	Flusher:Day	sd__(Intercept)	0.43973341248056	NA	NA	NA	NA	LateErythroid	NA	NA
38	ran_pars	Incubator:ControlUnit	sd__(Intercept)	0.533686731487732	NA	NA	NA	NA	LateErythroid	NA	NA
39	ran_pars	Incubator	sd__(Intercept)	0.0844340007385683	NA	NA	NA	NA	LateErythroid	NA	NA
40	ran_pars	Residual	sd__Observation	0.764452732549949	NA	NA	NA	NA	LateErythroid	NA	NA
41	fixed	NA	(Intercept)	7.59841599377791	0.456112319156398	16.6590896028232	15.3086232654696	3.17871531133417e-11	Platelets	1995.03324586264	***
42	fixed	NA	factor(Dose)1	-0.199774303248319	0.487933523650189	-0.409429345526055	154.924488530425	0.682790116440586	Platelets	0.818915558803694
43	fixed	NA	factor(Dose)10	0.486217139019506	0.488460537896636	0.99540720548933	154.64985006894	0.321093176432064	Platelets	1.62615305915892
44	fixed	NA	factor(Dose)20	0.188308564340795	0.48793352365019	0.385930777889731	154.924488556609	0.70007738828738	Platelets	1.20720595859612
45	fixed	NA	factor(Dose)50	-0.199314111501159	0.487933523650189	-0.408486201173691	154.924488602737	0.683480810299222	Platelets	0.819292503712292
46	fixed	NA	Dayd1	-0.160517599069681	0.558283675039518	-0.287519779363635	30.7935038507918	0.775640484094506	Platelets	0.851702834262524
47	fixed	NA	Dayd4	1.68543933699519	0.558379867337705	3.01844574918359	30.7750970508224	0.00506837882143572	Platelets	5.3948205560324	**
48	fixed	NA	Dayd7	1.8616041635849	0.558283675039517	3.3345129847351	30.7935038295514	0.00223704235994906	Platelets	6.4340497656902	**
49	fixed	NA	Dayd8	1.21113442084292	0.558283675039518	2.16938892357401	30.7935038445298	0.0378927472832979	Platelets	3.35729107406903	*
50	fixed	NA	Dayd11	2.23931854888332	0.558283675039518	4.01107653510523	30.7935038437279	0.000357439731305032	Platelets	9.38693237186936	***
51	fixed	NA	Dayd14	2.04223927497598	0.558283675039518	3.65806733437338	30.793503848869	0.000941891978201419	Platelets	7.70784988372095	***
52	fixed	NA	factor(Dose)1:Dayd1	0.147350071158746	0.651488565877757	0.22617445474307	141.432038588177	0.821392275071118	Platelets	1.15875954033025
53	fixed	NA	factor(Dose)10:Dayd1	-0.650295943022666	0.651488565877757	-0.998169387894807	141.432038584135	0.319901936682172	Platelets	0.521891303814594
54	fixed	NA	factor(Dose)20:Dayd1	-0.0846804194084951	0.651488565877757	-0.12997990117356	141.432038582975	0.896767010065934	Platelets	0.918805870010243
55	fixed	NA	factor(Dose)50:Dayd1	-0.139713020718152	0.651488565877757	-0.214451992000681	141.432038596907	0.830503490177679	Platelets	0.869607759003209
56	fixed	NA	factor(Dose)1:Dayd4	0.24217988723321	0.651570998358506	0.371686106108668	141.501297292367	0.710682557782257	Platelets	1.27402335274007
57	fixed	NA	factor(Dose)10:Dayd4	-0.959895165107783	0.667469279289939	-1.43811137814302	142.109339635933	0.152600995001229	Platelets	0.382933028613682
58	fixed	NA	factor(Dose)20:Dayd4	-1.65115887009579	0.651570998358506	-2.53411964967062	141.501297308906	0.0123617197130011	Platelets	0.191827476634536	*
59	fixed	NA	factor(Dose)50:Dayd4	-3.79369484824453	0.667494715550871	-5.68348296976952	142.089875782571	7.21578504519331e-08	Platelets	0.022512268577992	***
60	fixed	NA	factor(Dose)1:Dayd7	0.409137720530264	0.651488565877757	0.628004453123484	141.432038621289	0.531013759553722	Platelets	1.50551904709015
61	fixed	NA	factor(Dose)10:Dayd7	-0.799862548433768	0.651488565877757	-1.2277461038109	141.432038618845	0.221581738840715	Platelets	0.449390729331858
62	fixed	NA	factor(Dose)20:Dayd7	-1.27436461470278	0.651488565877757	-1.95608132122138	141.432038636627	0.052426122956768	Platelets	0.279608570967314	.
63	fixed	NA	factor(Dose)50:Dayd7	-4.7700519747315	0.651488565877757	-7.32177389530201	141.43203863424	1.69189425961369e-11	Platelets	0.00847993940592554	***
64	fixed	NA	factor(Dose)1:Dayd8	0.332704160609786	0.651488565877757	0.510683038867352	141.432038612979	0.610369205853129	Platelets	1.39473461999005
65	fixed	NA	factor(Dose)10:Dayd8	-1.12741796880429	0.651488565877757	-1.73052610261135	141.432038588461	0.0857174563936125	Platelets	0.323868416107775	.
66	fixed	NA	factor(Dose)20:Dayd8	-1.4240895095166	0.651488565877757	-2.18590100287932	141.43203860431	0.0304680813036569	Platelets	0.24072754359544	*
67	fixed	NA	factor(Dose)50:Dayd8	-4.81458755464365	0.651488565877757	-7.3901336213889	141.432038586244	1.16851922795865e-11	Platelets	0.00811056655366097	***
68	fixed	NA	factor(Dose)1:Dayd11	0.244544457281588	0.651488565877757	0.375362623520662	141.432038616823	0.707953140856541	Platelets	1.2770394346641
69	fixed	NA	factor(Dose)10:Dayd11	-0.972361213448116	0.651488565877757	-1.4925223010446	141.432038593487	0.137789616639562	Platelets	0.378188998060943
70	fixed	NA	factor(Dose)20:Dayd11	-1.17370206030095	0.651488565877757	-1.80156970018285	141.432038589231	0.0737433029882071	Platelets	0.309220068339713	.
71	fixed	NA	factor(Dose)50:Dayd11	-6.00442774690309	0.651488565877757	-9.21647448840989	141.432038593148	3.87140254712468e-16	Platelets	0.00246780115146773	***
72	fixed	NA	factor(Dose)1:Dayd14	0.0129762687608136	0.651488565877757	0.0199178764455068	141.432038546616	0.98413695666892	Platelets	1.01306082588577
73	fixed	NA	factor(Dose)10:Dayd14	-0.632785542006229	0.651488565877757	-0.97129186166709	141.432038550716	0.333061147313829	Platelets	0.531110308510748
74	fixed	NA	factor(Dose)20:Dayd14	-0.711745557597005	0.651488565877757	-1.09249124984728	141.432038561423	0.27647466830204	Platelets	0.490786752774325
75	fixed	NA	factor(Dose)50:Dayd14	-6.07914508041137	0.651488565877757	-9.33116158718898	141.432038572983	1.98338080740658e-16	Platelets	0.00229013369640321	***
76	ran_pars	Incubator:TubeNo	sd__(Intercept)	0.277926743185882	NA	NA	NA	NA	Platelets	NA	NA
77	ran_pars	Flusher:Day	sd__(Intercept)	0.312731221401917	NA	NA	NA	NA	Platelets	NA	NA
78	ran_pars	Incubator:ControlUnit	sd__(Intercept)	0	NA	NA	NA	NA	Platelets	NA	NA
79	ran_pars	Incubator	sd__(Intercept)	0.280041240205005	NA	NA	NA	NA	Platelets	NA	NA
80	ran_pars	Residual	sd__Observation	0.794778283221228	NA	NA	NA	NA	Platelets	NA	NA
