# Supplementary material for: Optimal experimental design for efficient toxicity testing in microphysiological systems: A bone marrow application
Source: Front Pharmacol. 2023 Mar 31;14:1142581. doi: 10.3389/fphar.2023.1142581 (PMC10103791; doi:10.3389/fphar.2023.1142581)
Supplement: Supplementary file 2 [file DataSheet1.zip › Data package/Reports/output_BM-3_lm.csv]

	term	estimate	std.error	statistic	p.value	param	estimate_orig_scale	stars	effect	group
1	(Intercept)	7.58874120139291	0.439487628068354	17.2672464859753	1.74709560028451e-39	LateErythroid	1975.82478218515	***	fixed	NA
2	factor(Dose)1	-0.782997508756493	0.621529364109448	-1.25979165904479	0.209441372360594	LateErythroid	0.457033992618626		fixed	NA
3	factor(Dose)10	-0.0523318124203567	0.621529364109447	-0.0841984553623461	0.93299599919438	LateErythroid	0.949013919988397		fixed	NA
4	factor(Dose)20	-0.162614097407255	0.621529364109448	-0.261635421908432	0.793913767656314	LateErythroid	0.849919111126015		fixed	NA
5	factor(Dose)50	-0.355401554237105	0.621529364109448	-0.571817800992136	0.568187639857218	LateErythroid	0.700891940564579		fixed	NA
6	Dayd1	-0.366315936920944	0.621529364109449	-0.589378327194268	0.556376392229045	LateErythroid	0.693283732677816		fixed	NA
7	Dayd4	2.36659375884748	0.621529364109449	3.80769420643291	0.000194547030555699	LateErythroid	10.6610163740201	***	fixed	NA
8	Dayd7	2.40751940616314	0.621529364109448	3.87354088991874	0.000151961197493203	LateErythroid	11.1063765369183	***	fixed	NA
9	Dayd8	1.47730809396278	0.621529364109449	2.37689187232452	0.0185512997253583	LateErythroid	4.38113618607566	*	fixed	NA
10	Dayd11	1.85516692723232	0.621529364109449	2.98484196300278	0.00324827061841923	LateErythroid	6.39276528817602	**	fixed	NA
11	Dayd14	1.46734767435649	0.621529364109448	2.36086621017329	0.019345668185729	LateErythroid	4.33771483772004	*	fixed	NA
12	factor(Dose)1:Dayd1	0.543192495959867	0.878975256136707	0.61798383079328	0.537398680727131	LateErythroid	1.72149396126993		fixed	NA
13	factor(Dose)10:Dayd1	0.123091035330588	0.878975256136709	0.140039249650326	0.888791886034633	LateErythroid	1.13098737607081		fixed	NA
14	factor(Dose)20:Dayd1	0.504071271344845	0.878975256136707	0.573476065253931	0.567067133143632	LateErythroid	1.65544734491124		fixed	NA
15	factor(Dose)50:Dayd1	0.0864567500492611	0.878975256136707	0.0983608462759894	0.921759636466111	LateErythroid	1.09030421109461		fixed	NA
16	factor(Dose)1:Dayd4	0.519680286153319	0.878975256136708	0.591234261175258	0.555135178255061	LateErythroid	1.68148996812548		fixed	NA
17	factor(Dose)10:Dayd4	-0.955412978990132	0.900681617412957	-1.06076660222552	0.290274641892624	LateErythroid	0.384653258032786		fixed	NA
18	factor(Dose)20:Dayd4	-2.90046225769261	0.878975256136708	-3.29982242098689	0.00117480028954692	LateErythroid	0.0549977910274991	**	fixed	NA
19	factor(Dose)50:Dayd4	-5.25594816373352	0.900681617412958	-5.8355228552685	2.58414220817782e-08	LateErythroid	0.00521639794707581	***	fixed	NA
20	factor(Dose)1:Dayd7	0.234103268998122	0.878975256136707	0.266336586113991	0.790297168121828	LateErythroid	1.26377499424676		fixed	NA
21	factor(Dose)10:Dayd7	-1.62391055975076	0.878975256136705	-1.84750429367968	0.066381748004137	LateErythroid	0.197126315606423	.	fixed	NA
22	factor(Dose)20:Dayd7	-3.77928491456127	0.878975256136707	-4.29964881056161	2.85181661947332e-05	LateErythroid	0.0228390174359542	***	fixed	NA
23	factor(Dose)50:Dayd7	-6.2964286240147	0.878975256136707	-7.16337414512544	2.17030586407115e-11	LateErythroid	0.00184287463654747	***	fixed	NA
24	factor(Dose)1:Dayd8	0.452705370662251	0.878975256136708	0.515037673133135	0.607184135964192	LateErythroid	1.57256079570745		fixed	NA
25	factor(Dose)10:Dayd8	-1.54181727727436	0.878975256136706	-1.75410771407945	0.0811827352962024	LateErythroid	0.213991865305402	.	fixed	NA
26	factor(Dose)20:Dayd8	-4.18092036932811	0.878975256136707	-4.75658483004879	4.13240211370527e-06	LateErythroid	0.0152844337671354	***	fixed	NA
27	factor(Dose)50:Dayd8	-6.93563008709458	0.878975256136708	-7.89058626926339	3.28226203611168e-13	LateErythroid	0.000972510109556766	***	fixed	NA
28	factor(Dose)1:Dayd11	0.411825474147864	0.878975256136707	0.468529086880021	0.639996084511017	LateErythroid	1.50957095418005		fixed	NA
29	factor(Dose)10:Dayd11	-1.39943772264705	0.878975256136707	-1.59212413873616	0.113182356378093	LateErythroid	0.246735658818578		fixed	NA
30	factor(Dose)20:Dayd11	-3.86237373479281	0.878975256136708	-4.39417800197108	1.93430251707214e-05	LateErythroid	0.0210180489876748	***	fixed	NA
31	factor(Dose)50:Dayd11	-7.97729622616599	0.878975256136708	-9.07567780830143	2.47756843760172e-16	LateErythroid	0.000343166012591126	***	fixed	NA
32	factor(Dose)1:Dayd14	0.105029272833263	0.878975256136708	0.119490591003539	0.905025339176807	LateErythroid	1.11074312447809		fixed	NA
33	factor(Dose)10:Dayd14	-1.26692383971833	0.878975256136708	-1.44136462417241	0.151289332229584	LateErythroid	0.281696834944044		fixed	NA
34	factor(Dose)20:Dayd14	-3.35670145261454	0.878975256136708	-3.8188804851777	0.000186592188661521	LateErythroid	0.0348500240172714	***	fixed	NA
35	factor(Dose)50:Dayd14	-8.25614928708197	0.878975256136708	-9.39292571598612	3.40546885571301e-17	LateErythroid	0.000259656932901263	***	fixed	NA
36	(Intercept)	7.7103901450803	0.366612202958537	21.0314607175046	1.53678049336804e-49	Platelets	2231.41266305513	***	fixed	NA
37	factor(Dose)1	-0.31174845455026	0.518467949555441	-0.601287803455485	0.548435374579866	Platelets	0.732165678011081		fixed	NA
38	factor(Dose)10	0.435884181734945	0.51846794955544	0.840715770586578	0.401667656446986	Platelets	1.54632969115581		fixed	NA
39	factor(Dose)20	0.076334413038813	0.51846794955544	0.147230726806287	0.883121350691348	Platelets	1.07932345364851		fixed	NA
40	factor(Dose)50	-0.311288262803154	0.518467949555441	-0.600400204236476	0.549025256790303	Platelets	0.732502692153232		fixed	NA
41	Dayd1	-0.326718411240776	0.518467949555441	-0.630161250123406	0.529420547749137	Platelets	0.721286820693955		fixed	NA
42	Dayd4	1.50347364904436	0.518467949555441	2.89983913245458	0.00421804084476018	Platelets	4.49728395519182	**	fixed	NA
43	Dayd7	1.79424768796673	0.518467949555441	3.46067233182919	0.000678706709444835	Platelets	6.01494790154423	***	fixed	NA
44	Dayd8	1.06157976399151	0.518467949555441	2.04753208930611	0.0421177841769563	Platelets	2.89093437781234	*	fixed	NA
45	Dayd11	2.08723032337972	0.518467949555441	4.02576538273852	8.48250434378522e-05	Platelets	8.06255354531902	***	fixed	NA
46	Dayd14	1.91898044900917	0.518467949555441	3.70125183370466	0.000288119182892544	Platelets	6.81400769825982	***	fixed	NA
47	factor(Dose)1:Dayd1	0.313550883329653	0.733224405917074	0.427632905832535	0.669450225346803	Platelets	1.36827508338265		fixed	NA
48	factor(Dose)10:Dayd1	-0.484095130851712	0.733224405917075	-0.660227792399018	0.50998575101273	Platelets	0.616254574301162		fixed	NA
49	factor(Dose)20:Dayd1	0.0815203927624491	0.733224405917074	0.11118068643731	0.911601949704089	Platelets	1.08493534218711		fixed	NA
50	factor(Dose)50:Dayd1	0.0264877914528044	0.733224405917074	0.036125081542635	0.971224272657818	Platelets	1.02684171093967		fixed	NA
51	factor(Dose)1:Dayd4	0.424145575183849	0.733224405917074	0.578466253661254	0.563701668236436	Platelets	1.52828405782373		fixed	NA
52	factor(Dose)10:Dayd4	-0.825020907676242	0.751331438783224	-1.09807851114597	0.273696141085171	Platelets	0.438225830085391		fixed	NA
53	factor(Dose)20:Dayd4	-1.46919318214512	0.733224405917075	-2.0037428791088	0.0466582079863345	Platelets	0.230111068029174	*	fixed	NA
54	factor(Dose)50:Dayd4	-3.77491720456079	0.751331438783224	-5.02430353596575	1.25157233036531e-06	Platelets	0.0229389898070428	***	fixed	NA
55	factor(Dose)1:Dayd7	0.476494196148245	0.733224405917074	0.649861341634249	0.51664376389051	Platelets	1.61041868204441		fixed	NA
56	factor(Dose)10:Dayd7	-0.732506072815743	0.733224405917072	-0.999020309341134	0.319180136936741	Platelets	0.480702803097969		fixed	NA
57	factor(Dose)20:Dayd7	-1.20700813908477	0.733224405917073	-1.64616470666318	0.101545317113915	Platelets	0.29909078016371		fixed	NA
58	factor(Dose)50:Dayd7	-4.70269549911347	0.733224405917074	-6.41371926679339	1.30921248372588e-09	Platelets	0.00907079380251108	***	fixed	NA
59	factor(Dose)1:Dayd8	0.482258817461007	0.733224405917074	0.657723356682087	0.511590104767562	Platelets	1.61972894518975		fixed	NA
60	factor(Dose)10:Dayd8	-0.977863311953026	0.733224405917073	-1.33364806744256	0.184072436029222	Platelets	0.376113878930091		fixed	NA
61	factor(Dose)20:Dayd8	-1.27453485266534	0.733224405917074	-1.7382602684525	0.0839441901755195	Platelets	0.279560975025312	.	fixed	NA
62	factor(Dose)50:Dayd8	-4.66503289779238	0.733224405917074	-6.36235354435268	1.71786456434524e-09	Platelets	0.00941893835613464	***	fixed	NA
63	factor(Dose)1:Dayd11	0.396632682785004	0.733224405917074	0.540943099526154	0.589242642432138	Platelets	1.48680969893956		fixed	NA
64	factor(Dose)10:Dayd11	-0.820272987944659	0.733224405917073	-1.11872024625082	0.264810461665504	Platelets	0.440311438383396		fixed	NA
65	factor(Dose)20:Dayd11	-1.02161383479749	0.733224405917074	-1.39331673434918	0.165311597458663	Platelets	0.360013468836367		fixed	NA
66	factor(Dose)50:Dayd11	-5.85233952139963	0.733224405917074	-7.98164855693785	1.9167986018445e-13	Platelets	0.00287316944759948	***	fixed	NA
67	factor(Dose)1:Dayd14	0.136235094727431	0.733224405917074	0.185802727825237	0.852817138822864	Platelets	1.14595126903049		fixed	NA
68	factor(Dose)10:Dayd14	-0.509526716039573	0.733224405917075	-0.69491237870388	0.488042482637282	Platelets	0.600779851003453		fixed	NA
69	factor(Dose)20:Dayd14	-0.588486731630353	0.733224405917074	-0.802601123041327	0.423306527756629	Platelets	0.555166765700725		fixed	NA
70	factor(Dose)50:Dayd14	-5.95588625444471	0.733224405917074	-8.12286962406199	8.28006541175061e-14	Platelets	0.00259054693319942	***	fixed	NA
